# Supplementary material for: Isthmin-1 (Ism1) modulates renal branching morphogenesis and mesenchyme condensation during early kidney development
Source: Nat Commun. 2023 Apr 25;14:2378. doi: 10.1038/s41467-023-37992-x (PMC10130008; doi:10.1038/s41467-023-37992-x)
Supplement: Supplementary file 4 — Supplementary Data 1-7 [file 41467_2023_37992_MOESM4_ESM.xlsx]

## Sheet: readme
Data S1: List of Gdnf co-expression ligand genes in NPC cluster at E10.5
Data S2: List of Gdnf co-expression ligand genes in NPC cluster at E11.5
Data S3: List of downregulated DEGs in RetHigh Bud&Tip sub-cluster in Ism1-/- kidney rudimencompared with that in WT
Data S4: List of downregulated DEGs in Ism1-/- MM sub-cluster compared with that in WT at E10.5
Data S5: List of downregulated DEGs in Ism1-/- CapM sub-cluster compared with that in WT at E10.5
Data S6: List of primers used in this study
Data S7: Summary of mass spectrometry

## Sheet: Data S1
	features.plot	avg.exp	pct.exp	id	avg.exp.scaled	Cor
Gdnf	Gdnf	0.150125	100	E10.5 WT	-1.89629	1
Pdgfa	Pdgfa	0.137889	100	E10.5 WT	-1.98131	0.989027
Timp2	Timp2	0.119977	100	E10.5 WT	-2.12045	0.987967
Sema3f	Sema3f	0.0773394	100	E10.5 WT	-2.55955	0.982434
Vegfb	Vegfb	0.229495	100	E10.5 WT	-1.47188	0.981306
Fjx1	Fjx1	0.035057	100	E10.5 WT	-3.35078	0.980384
Sema3c	Sema3c	0.155406	100	E10.5 WT	-1.86171	0.980064
Ebi3	Ebi3	0.00639367	100	E10.5 WT	-5.05245	0.977998
Ccdc126	Ccdc126	0.0215683	100	E10.5 WT	-3.83653	0.975935
Slit1	Slit1	0.0242432	100	E10.5 WT	-3.71962	0.975594
Ism1	Ism1	0.0478244	100	E10.5 WT	-3.04022	0.969696
Soga1	Soga1	0.0468833	100	E10.5 WT	-3.06009	0.969572
Gdf11	Gdf11	0.0644681	100	E10.5 WT	-2.74158	0.966191
Rspo1	Rspo1	0.317439	100	E10.5 WT	-1.14747	0.963702
Fgf10	Fgf10	0.0895419	100	E10.5 WT	-2.41305	0.956757
Slit2	Slit2	0.0769261	100	E10.5 WT	-2.56491	0.954869
Pappa	Pappa	0.00893545	100	E10.5 WT	-4.71773	0.953319
Ntf3	Ntf3	0.138019	100	E10.5 WT	-1.98037	0.949726
Fgf9	Fgf9	0.032303	100	E10.5 WT	-3.43259	0.947867
Enho	Enho	0.0966011	100	E10.5 WT	-2.33716	0.946999
Slit3	Slit3	0.0566605	100	E10.5 WT	-2.87068	0.946777
Cyb5d2	Cyb5d2	0.00936305	100	E10.5 WT	-4.67098	0.946586
Smpd1	Smpd1	0.109134	100	E10.5 WT	-2.21518	0.942762
Igfbp2	Igfbp2	0.29954	100	E10.5 WT	-1.20551	0.942756
Lox	Lox	0.00295128	100	E10.5 WT	-5.82552	0.942156
Ccl25	Ccl25	0.0711126	100	E10.5 WT	-2.64349	0.941174
Crispld1	Crispld1	0.0561001	100	E10.5 WT	-2.88062	0.940562
Fst	Fst	0.0788005	100	E10.5 WT	-2.54084	0.939965
Btd	Btd	0.0427382	100	E10.5 WT	-3.15266	0.939198
Grem1	Grem1	0.0535907	100	E10.5 WT	-2.92638	0.934419
Pgf	Pgf	0.145423	100	E10.5 WT	-1.92811	0.930631
Adpgk	Adpgk	0.163031	100	E10.5 WT	-1.81382	0.929431
Chid1	Chid1	0.115036	100	E10.5 WT	-2.16251	0.927982
Erfe	Erfe	0.00458597	100	E10.5 WT	-5.38475	0.926768
Arsk	Arsk	0.042117	100	E10.5 WT	-3.1673	0.924676
Itih5	Itih5	0.0361504	100	E10.5 WT	-3.32007	0.923831
Prss23	Prss23	0.036647	100	E10.5 WT	-3.30642	0.923716
Angptl2	Angptl2	0.0462784	100	E10.5 WT	-3.07308	0.921729
Rspry1	Rspry1	0.19994	100	E10.5 WT	-1.60974	0.920557
Ndnf	Ndnf	0.0204425	100	E10.5 WT	-3.89014	0.918537
Vegfc	Vegfc	0.00755855	100	E10.5 WT	-4.88508	0.91686
Fstl1	Fstl1	0.344775	100	E10.5 WT	-1.06486	0.911719
Pcolce	Pcolce	0.103942	100	E10.5 WT	-2.26392	0.910301
Scube3	Scube3	0.0692147	100	E10.5 WT	-2.67054	0.910248
C1qtnf7	C1qtnf7	0.0137028	100	E10.5 WT	-4.29015	0.909223
Sbsn	Sbsn	0.0550568	100	E10.5 WT	-2.89939	0.908279
Sema3d	Sema3d	0.0190222	100	E10.5 WT	-3.96215	0.908109
Creg1	Creg1	0.125948	100	E10.5 WT	-2.07189	0.906183
Stc1	Stc1	0.0411014	100	E10.5 WT	-3.19171	0.905893
Izumo4	Izumo4	0.0240158	100	E10.5 WT	-3.72904	0.904543
Epdr1	Epdr1	0.069325	100	E10.5 WT	-2.66895	0.903978
Il11	Il11	0.00201961	100	E10.5 WT	-6.20485	0.903574
Kcp	Kcp	0.0160407	100	E10.5 WT	-4.13263	0.902362
Npc2	Npc2	1.58136	100	E10.5 WT	0.458286	0.901807
Wfdc1	Wfdc1	0.00246581	100	E10.5 WT	-6.00524	0.900873
Tor2a	Tor2a	0.246303	100	E10.5 WT	-1.40119	0.899049
Serpine2	Serpine2	0.158325	100	E10.5 WT	-1.8431	0.899013
Dkk1	Dkk1	0.0126998	100	E10.5 WT	-4.36617	0.898421
Selenop	Selenop	0.0768412	100	E10.5 WT	-2.56601	0.897615
Nrtn	Nrtn	0.0478532	100	E10.5 WT	-3.03962	0.896236
Bmp2	Bmp2	0.0171041	100	E10.5 WT	-4.06844	0.895442
Gal	Gal	0.00357608	100	E10.5 WT	-5.63349	0.894661
Timp1	Timp1	0.091025	100	E10.5 WT	-2.39662	0.894224
Bche	Bche	0.00921247	100	E10.5 WT	-4.6872	0.890645
Pradc1	Pradc1	0.106238	100	E10.5 WT	-2.24208	0.889025
Vwa2	Vwa2	0.00560858	100	E10.5 WT	-5.18346	0.88618
Gpx6	Gpx6	0.152961	100	E10.5 WT	-1.87757	0.885841
Nenf	Nenf	0.655709	100	E10.5 WT	-0.422039	0.882125
C1qtnf4	C1qtnf4	0.0941657	100	E10.5 WT	-2.3627	0.88137
Edn3	Edn3	0.0175547	100	E10.5 WT	-4.04244	0.88033
Qpct	Qpct	0.00154305	100	E10.5 WT	-6.474	0.880157
Enpp2	Enpp2	0.00727132	100	E10.5 WT	-4.92382	0.878231
Gpx7	Gpx7	0.195455	100	E10.5 WT	-1.63242	0.877649
Angpt2	Angpt2	0.00677605	100	E10.5 WT	-4.99436	0.876894
Glb1l	Glb1l	0.0113267	100	E10.5 WT	-4.48059	0.87633
Gm1673	Gm1673	1.3871	100	E10.5 WT	0.327212	0.875913
Them6	Them6	0.0204792	100	E10.5 WT	-3.88835	0.875318
Pomc	Pomc	0.0622136	100	E10.5 WT	-2.77718	0.875174
Dhrs13	Dhrs13	0.101832	100	E10.5 WT	-2.28443	0.870602
Igfbp5	Igfbp5	0.262771	100	E10.5 WT	-1.33647	0.869798
Grn	Grn	0.137549	100	E10.5 WT	-1.98378	0.869486
Cst3	Cst3	0.951592	100	E10.5 WT	-0.0496191	0.865209
Wif1	Wif1	0.00618581	100	E10.5 WT	-5.0855	0.864473
Ptx3	Ptx3	0.0198065	100	E10.5 WT	-3.92175	0.863897
Nog	Nog	0.00851856	100	E10.5 WT	-4.76551	0.862253
Crispld2	Crispld2	0.0380673	100	E10.5 WT	-3.2684	0.860443
Luzp2	Luzp2	0.00305921	100	E10.5 WT	-5.7896	0.860133
Txndc16	Txndc16	0.0297832	100	E10.5 WT	-3.51381	0.860075
Cbln2	Cbln2	0.00242325	100	E10.5 WT	-6.02265	0.858815
Plat	Plat	0.192029	100	E10.5 WT	-1.65011	0.85786
Notum	Notum	0.0122036	100	E10.5 WT	-4.40603	0.856852
Igfbp4	Igfbp4	2.47315	100	E10.5 WT	0.905493	0.85566
Pla2g2c	Pla2g2c	0.00355137	100	E10.5 WT	-5.64042	0.855502
Sema3a	Sema3a	0.00558714	100	E10.5 WT	-5.18729	0.854644
Sfrp1	Sfrp1	0.114659	100	E10.5 WT	-2.16579	0.854421
Cfp	Cfp	0.00694377	100	E10.5 WT	-4.96991	0.853822
Serpinf1	Serpinf1	0.315489	100	E10.5 WT	-1.15363	0.853689
Chrdl1	Chrdl1	0.00108331	100	E10.5 WT	-6.82773	0.851756
Igfbpl1	Igfbpl1	0.00185672	100	E10.5 WT	-6.28894	0.849
Olfml2b	Olfml2b	0.0140776	100	E10.5 WT	-4.26317	0.848754
Fgfbp3	Fgfbp3	0.0355757	100	E10.5 WT	-3.33609	0.8487
Ppt1	Ppt1	0.128882	100	E10.5 WT	-2.04885	0.848237
Cnpy4	Cnpy4	0.139447	100	E10.5 WT	-1.97007	0.847039
Nppc	Nppc	0.0013885	100	E10.5 WT	-6.57953	0.846119
Bmper	Bmper	0.221882	100	E10.5 WT	-1.50561	0.846088
Pdgfrl	Pdgfrl	0.0213294	100	E10.5 WT	-3.84767	0.845763
Spata6	Spata6	0.111242	100	E10.5 WT	-2.19604	0.845748
Cxcl12	Cxcl12	0.352131	100	E10.5 WT	-1.04375	0.845086
Fgf20	Fgf20	0.148319	100	E10.5 WT	-1.90839	0.844163
Megf6	Megf6	0.0119766	100	E10.5 WT	-4.4248	0.843447
Rnls	Rnls	0.0087705	100	E10.5 WT	-4.73636	0.843177
Islr	Islr	0.0108099	100	E10.5 WT	-4.52729	0.840847
Plac1	Plac1	0.00287677	100	E10.5 WT	-5.85109	0.83826
Sdf2	Sdf2	0.291494	100	E10.5 WT	-1.23274	0.834497
Rspo3	Rspo3	0.118373	100	E10.5 WT	-2.13392	0.834333
Pltp	Pltp	0.122796	100	E10.5 WT	-2.09723	0.833071
Thpo	Thpo	0.00132861	100	E10.5 WT	-6.62362	0.830204
Apela	Apela	0.00132583	100	E10.5 WT	-6.62572	0.82886
Tsku	Tsku	0.0173757	100	E10.5 WT	-4.05268	0.82873
Fgf18	Fgf18	0.00166577	100	E10.5 WT	-6.39747	0.827378
Adamts13	Adamts13	0.001158	100	E10.5 WT	-6.76106	0.827096
Nbl1	Nbl1	0.100693	100	E10.5 WT	-2.29568	0.826775
Glt1d1	Glt1d1	0.0042145	100	E10.5 WT	-5.46922	0.826762
Prss12	Prss12	0.00637982	100	E10.5 WT	-5.05462	0.826486
Sfrp2	Sfrp2	0.469284	100	E10.5 WT	-0.756548	0.823719
Adck1	Adck1	0.103803	100	E10.5 WT	-2.26526	0.821907
Manf	Manf	1.66091	100	E10.5 WT	0.507365	0.820815
Pcyox1l	Pcyox1l	0.131811	100	E10.5 WT	-2.02639	0.818562
Fuca2	Fuca2	0.0246172	100	E10.5 WT	-3.70431	0.815504
Nxpe4	Nxpe4	0.0341127	100	E10.5 WT	-3.37809	0.815263
Cdnf	Cdnf	0.000832984	100	E10.5 WT	-7.0905	0.812151
Psap	Psap	0.580819	100	E10.5 WT	-0.543317	0.811773
Fstl3	Fstl3	0.0111766	100	E10.5 WT	-4.49394	0.810645
Saa1	Saa1	0.0138241	100	E10.5 WT	-4.28134	0.809611
Hhipl1	Hhipl1	0.000870106	100	E10.5 WT	-7.0469	0.808549
Cpxm1	Cpxm1	0.188494	100	E10.5 WT	-1.66869	0.806868
Serping1	Serping1	0.0467646	100	E10.5 WT	-3.06263	0.806768
Dand5	Dand5	0.0143923	100	E10.5 WT	-4.24106	0.804143
Metrn	Metrn	0.480715	100	E10.5 WT	-0.73248	0.803226
Fstl4	Fstl4	0.00220903	100	E10.5 WT	-6.1152	0.802571
Masp1	Masp1	0.0175349	100	E10.5 WT	-4.04356	0.801686
Scpep1	Scpep1	0.298403	100	E10.5 WT	-1.20931	0.799019
Angpt1	Angpt1	0.0412258	100	E10.5 WT	-3.18869	0.798245
Olfml3	Olfml3	0.0854567	100	E10.5 WT	-2.45975	0.797038
Pdgfd	Pdgfd	0.00706825	100	E10.5 WT	-4.95214	0.796544
Cxcl13	Cxcl13	0.00149484	100	E10.5 WT	-6.50574	0.795317
Entpd5	Entpd5	0.0154903	100	E10.5 WT	-4.16754	0.795246
Hyal1	Hyal1	0.0129072	100	E10.5 WT	-4.34997	0.793149
C1qtnf3	C1qtnf3	0.00368761	100	E10.5 WT	-5.60278	0.793104
Asah1	Asah1	0.198353	100	E10.5 WT	-1.61771	0.787848
Pate2	Pate2	0.00390413	100	E10.5 WT	-5.54572	0.787091
Mdk	Mdk	22.7813	100	E10.5 WT	3.12594	0.787061
C1qtnf6	C1qtnf6	0.0747814	100	E10.5 WT	-2.59319	0.785107
Abhd18	Abhd18	0.0267945	100	E10.5 WT	-3.61956	0.783789
Vmo1	Vmo1	0.00154573	100	E10.5 WT	-6.47226	0.783686
Sema3b	Sema3b	0.0252702	100	E10.5 WT	-3.67813	0.780243
Rnase1	Rnase1	0.000678056	100	E10.5 WT	-7.29628	0.775401
Wfikkn1	Wfikkn1	0.039855	100	E10.5 WT	-3.22251	0.773402
Fam3a	Fam3a	0.0782	100	E10.5 WT	-2.54849	0.773148
Sct	Sct	0.389956	100	E10.5 WT	-0.941722	0.770885
Ccdc3	Ccdc3	0.000771152	100	E10.5 WT	-7.16763	0.769606
Muc2	Muc2	0.00270997	100	E10.5 WT	-5.91082	0.767244
Bmp7	Bmp7	0.376302	100	E10.5 WT	-0.977363	0.763392
Rnpep	Rnpep	0.143148	100	E10.5 WT	-1.94388	0.762285
Nell2	Nell2	0.0138936	100	E10.5 WT	-4.27633	0.760328
Olfml2a	Olfml2a	0.00126211	100	E10.5 WT	-6.67497	0.760119
Nptx2	Nptx2	0.0155859	100	E10.5 WT	-4.16139	0.759906
Cxcl1	Cxcl1	0.00666054	100	E10.5 WT	-5.01155	0.759874
C1qtnf12	C1qtnf12	0.468563	100	E10.5 WT	-0.758085	0.759771
Tcn2	Tcn2	0.0493042	100	E10.5 WT	-3.00975	0.757355
Sned1	Sned1	0.00404154	100	E10.5 WT	-5.51113	0.755481
Amh	Amh	0.000878784	100	E10.5 WT	-7.03697	0.755452
Il18bp	Il18bp	0.00737055	100	E10.5 WT	-4.91026	0.753354
Dkk2	Dkk2	0.00702885	100	E10.5 WT	-4.95773	0.752327
Saa2	Saa2	0.00651758	100	E10.5 WT	-5.03325	0.749527
Glb1l2	Glb1l2	0.00511685	100	E10.5 WT	-5.27522	0.747274
Rln1	Rln1	0.000916905	100	E10.5 WT	-6.99451	0.744107
F10	F10	0.00178034	100	E10.5 WT	-6.33095	0.743826
Naxe	Naxe	0.632143	100	E10.5 WT	-0.45864	0.740922
Mettl24	Mettl24	0.0111431	100	E10.5 WT	-4.49693	0.738314
Serpinf2	Serpinf2	0.000496011	100	E10.5 WT	-7.60891	0.737473
Crh	Crh	0.00029468	100	E10.5 WT	-8.12962	0.737281
Tll1	Tll1	0.00076707	100	E10.5 WT	-7.17293	0.735459
Itih2	Itih2	0.0027769	100	E10.5 WT	-5.88642	0.732824
Inha	Inha	0.0110982	100	E10.5 WT	-4.50097	0.732819
Il12a	Il12a	0.000376541	100	E10.5 WT	-7.88448	0.732629
Matn2	Matn2	0.00856291	100	E10.5 WT	-4.76032	0.730873
Bmp6	Bmp6	0.000972705	100	E10.5 WT	-6.93543	0.729652
Frzb	Frzb	0.490222	100	E10.5 WT	-0.712897	0.728835
Cela1	Cela1	0.005059	100	E10.5 WT	-5.28659	0.727235
Bmp5	Bmp5	0.00597215	100	E10.5 WT	-5.12065	0.724826
Pcolce2	Pcolce2	0.0215988	100	E10.5 WT	-3.83512	0.720746
Ctsd	Ctsd	0.345335	100	E10.5 WT	-1.06324	0.714171
Chrd	Chrd	0.00297464	100	E10.5 WT	-5.81763	0.713217
Papln	Papln	0.00126534	100	E10.5 WT	-6.67241	0.712058
Nxph3	Nxph3	0.0248433	100	E10.5 WT	-3.69517	0.709969
Ptn	Ptn	0.468546	100	E10.5 WT	-0.758122	0.708202
Nps	Nps	0.000493396	100	E10.5 WT	-7.6142	0.70751
Jchain	Jchain	0.000298493	94.4891	E10.5 WT	-8.11676	0.705423
Npff	Npff	0.000816193	100	E10.5 WT	-7.11086	0.698065
Lipg	Lipg	0.0244155	100	E10.5 WT	-3.71254	0.697953
C1ql2	C1ql2	0.000500242	90.93	E10.5 WT	-7.60042	0.696352
Tnfrsf11b	Tnfrsf11b	0.000473938	100	E10.5 WT	-7.65443	0.694376
Apod	Apod	0.000688199	100	E10.5 WT	-7.28143	0.693892
Cpa5	Cpa5	0.00257625	100	E10.5 WT	-5.96142	0.691953
Gfod1	Gfod1	0.000602586	99.8852	E10.5 WT	-7.41428	0.690474
Mia	Mia	0.000330115	96.6705	E10.5 WT	-8.01607	0.688602
C1ql3	C1ql3	0.000886087	100	E10.5 WT	-7.0287	0.684946
Nmu	Nmu	0.000167571	98.2778	E10.5 WT	-8.6941	0.683694
B2m	B2m	0.166401	100	E10.5 WT	-1.79335	0.683638
Cort	Cort	0.00019874	99.8852	E10.5 WT	-8.52351	0.682207
Matn4	Matn4	0.000262794	100	E10.5 WT	-8.24414	0.681915
Clec3b	Clec3b	0.000534181	100	E10.5 WT	-7.53478	0.680761
Tspear	Tspear	0.00254319	100	E10.5 WT	-5.97434	0.676567
Twsg1	Twsg1	0.146274	100	E10.5 WT	-1.92227	0.673105
Npb	Npb	0.00364489	100	E10.5 WT	-5.61443	0.665285
Pamr1	Pamr1	0.00254286	100	E10.5 WT	-5.97447	0.663961
Cxcl3	Cxcl3	0.00862314	100	E10.5 WT	-4.75331	0.662925
Ggh	Ggh	0.0827446	100	E10.5 WT	-2.492	0.661815
Tfpi	Tfpi	0.0538226	100	E10.5 WT	-2.92206	0.659774
Slpi	Slpi	0.00030178	98.0482	E10.5 WT	-8.10581	0.658238
Pm20d1	Pm20d1	0.000653346	100	E10.5 WT	-7.3334	0.657853
Cck	Cck	0.00294656	100	E10.5 WT	-5.82712	0.656222
Dhrs11	Dhrs11	0.0141393	100	E10.5 WT	-4.2588	0.655343
Lgi2	Lgi2	0.00183933	100	E10.5 WT	-6.29836	0.653943
Il17f	Il17f	0.00037202	98.5075	E10.5 WT	-7.89656	0.653636
Rln3	Rln3	0.00121784	100	E10.5 WT	-6.71068	0.653585
Spink13	Spink13	0.000473262	100	E10.5 WT	-7.65586	0.648986
Adcyap1	Adcyap1	0.001012	100	E10.5 WT	-6.89582	0.6471
Stc2	Stc2	0.0307348	100	E10.5 WT	-3.48236	0.646458
Sema3e	Sema3e	0.000616057	100	E10.5 WT	-7.39217	0.63721
Htra3	Htra3	0.00076789	100	E10.5 WT	-7.17186	0.629782
Man2b2	Man2b2	0.017196	100	E10.5 WT	-4.06308	0.628568
Rbp4	Rbp4	0.0258192	100	E10.5 WT	-3.65664	0.628177
Serpine1	Serpine1	0.00349523	100	E10.5 WT	-5.65636	0.626763
Coch	Coch	0.00042387	100	E10.5 WT	-7.76608	0.624288
Defb25	Defb25	0.0139462	100	E10.5 WT	-4.27255	0.622377
F5	F5	0.000241693	100	E10.5 WT	-8.32784	0.618554
Ctla2a	Ctla2a	0.000437529	100	E10.5 WT	-7.73437	0.617999
Serpinc1	Serpinc1	0.000854613	100	E10.5 WT	-7.06486	0.612753
Clcf1	Clcf1	0.00466245	100	E10.5 WT	-5.36821	0.610116
Tac1	Tac1	0.000252823	100	E10.5 WT	-8.28282	0.609196
Bdnf	Bdnf	0.0216775	100	E10.5 WT	-3.83148	0.602493
Draxin	Draxin	0.0249053	100	E10.5 WT	-3.69267	0.598307
C1ql1	C1ql1	0.0110306	100	E10.5 WT	-4.50708	0.595995
Masp2	Masp2	0.0021633	100	E10.5 WT	-6.13612	0.592686
Nmb	Nmb	0.0248169	100	E10.5 WT	-3.69623	0.590215
Fgf17	Fgf17	0.000308712	100	E10.5 WT	-8.0831	0.587851
Pla2g7	Pla2g7	0.120669	100	E10.5 WT	-2.1147	0.587343
Ccbe1	Ccbe1	0.000647137	100	E10.5 WT	-7.34295	0.5872
Mucl2	Mucl2	0.000223578	100	E10.5 WT	-8.40575	0.586434
Epo	Epo	0.00368701	100	E10.5 WT	-5.60294	0.585562
Ccl28	Ccl28	0.000359768	97.7038	E10.5 WT	-7.93005	0.583935
Brinp2	Brinp2	0.00036024	97.7038	E10.5 WT	-7.92874	0.583802
Ccl3	Ccl3	0.000276038	100	E10.5 WT	-8.19497	0.578657
Hgfac	Hgfac	0.000378721	100	E10.5 WT	-7.87871	0.57759
Cpn1	Cpn1	0.00743715	100	E10.5 WT	-4.90127	0.577173
Tuft1	Tuft1	0.00879521	100	E10.5 WT	-4.73355	0.573958
Bmp8a	Bmp8a	0.000463048	100	E10.5 WT	-7.67768	0.570898
Ly96	Ly96	0.0354746	100	E10.5 WT	-3.33894	0.569128
Ucn2	Ucn2	0.000409298	100	E10.5 WT	-7.80107	0.563341
Loxl1	Loxl1	0.0168963	100	E10.5 WT	-4.08066	0.558837
Ctf1	Ctf1	0.057204	100	E10.5 WT	-2.86113	0.557704
Adm2	Adm2	0.000691826	100	E10.5 WT	-7.27618	0.547095
Ccl4	Ccl4	0.000434328	98.3927	E10.5 WT	-7.74171	0.546948
Htra4	Htra4	0.0145883	100	E10.5 WT	-4.22753	0.540748
Egfl8	Egfl8	0.000165657	98.6223	E10.5 WT	-8.70559	0.537789
Cpa2	Cpa2	0.0273884	100	E10.5 WT	-3.59763	0.535555
C1qtnf2	C1qtnf2	0.000277259	99.1963	E10.5 WT	-8.19056	0.527188
Dnase1	Dnase1	0.000309043	97.7038	E10.5 WT	-8.08203	0.524951
Vstm2a	Vstm2a	0.000362894	98.163	E10.5 WT	-7.9214	0.524826
Vwa5b1	Vwa5b1	0.000278456	100	E10.5 WT	-8.18625	0.523686
Apoa1	Apoa1	0.00274979	100	E10.5 WT	-5.89623	0.52097
Sfrp4	Sfrp4	0.000221977	100	E10.5 WT	-8.41294	0.516284
Fgf23	Fgf23	0.000172761	87.3708	E10.5 WT	-8.6636	0.514103
Ndp	Ndp	0.00570141	100	E10.5 WT	-5.16704	0.513427
Sst	Sst	0.0226857	100	E10.5 WT	-3.78602	0.512561
Pnoc	Pnoc	0.000256389	100	E10.5 WT	-8.26882	0.509428
Dkk3	Dkk3	0.00335483	100	E10.5 WT	-5.69735	0.50326
Matn3	Matn3	0.00531973	100	E10.5 WT	-5.23633	0.502486
Edn2	Edn2	0.00036449	93.2262	E10.5 WT	-7.91701	0.502069
Rnase12	Rnase12	0.0039765	100	E10.5 WT	-5.52735	0.497385
Plau	Plau	0.000207952	99.6556	E10.5 WT	-8.4782	0.492911
Sfrp5	Sfrp5	0.000398054	100	E10.5 WT	-7.82892	0.492483
Cxcl5	Cxcl5	0.00589527	100	E10.5 WT	-5.13361	0.488147
Mstn	Mstn	0.0002311	100	E10.5 WT	-8.37266	0.48624
Vwce	Vwce	0.00291214	100	E10.5 WT	-5.83887	0.482307
Agr2	Agr2	0.00131302	100	E10.5 WT	-6.63543	0.479746
Tinagl1	Tinagl1	0.000229677	100	E10.5 WT	-8.37884	0.479094
Apom	Apom	0.00940041	100	E10.5 WT	-4.667	0.472297
Hpx	Hpx	0.000296096	98.9667	E10.5 WT	-8.12483	0.463253
Fgf6	Fgf6	0.000211675	100	E10.5 WT	-8.46046	0.460217
Fgf8	Fgf8	0.0867339	100	E10.5 WT	-2.44491	0.457293
Lif	Lif	0.00037022	96.2113	E10.5 WT	-7.90141	0.456575
Pros1	Pros1	0.0242847	100	E10.5 WT	-3.71791	0.453655
Arsj	Arsj	0.000932725	100	E10.5 WT	-6.9774	0.450093
Ccl24	Ccl24	0.000338652	100	E10.5 WT	-7.99054	0.444082
Wfdc2	Wfdc2	0.420004	100	E10.5 WT	-0.867492	0.440978
Bmp3	Bmp3	0.000298462	95.4076	E10.5 WT	-8.11687	0.440113
Retn	Retn	0.00427598	100	E10.5 WT	-5.45474	0.428822
Lyz2	Lyz2	0.000241076	100	E10.5 WT	-8.3304	0.426962
Defb19	Defb19	0.0196724	100	E10.5 WT	-3.92854	0.42583
Gdf9	Gdf9	0.00426342	100	E10.5 WT	-5.45768	0.418842
Calca	Calca	0.000970314	100	E10.5 WT	-6.93789	0.398743
Mgp	Mgp	0.0469302	100	E10.5 WT	-3.05909	0.393453
Fgf5	Fgf5	0.00188515	100	E10.5 WT	-6.27375	0.386174
Igf1	Igf1	0.0415516	100	E10.5 WT	-3.18082	0.379983
Fgl2	Fgl2	0.000305069	96.9001	E10.5 WT	-8.09497	0.377609
Defb42	Defb42	0.00204257	100	E10.5 WT	-6.19355	0.375974
Vwde	Vwde	0.000316775	99.1963	E10.5 WT	-8.05732	0.373464
Trh	Trh	0.000528677	99.1963	E10.5 WT	-7.54513	0.366823
Apoc1	Apoc1	0.00324656	100	E10.5 WT	-5.73016	0.366286
Insl6	Insl6	0.0228076	100	E10.5 WT	-3.78066	0.362439
Prss35	Prss35	0.000391466	96.9001	E10.5 WT	-7.84561	0.34723
Iglon5	Iglon5	0.00361909	100	E10.5 WT	-5.62153	0.342219
Muc6	Muc6	0.000746431	95.9816	E10.5 WT	-7.20021	0.334283
Scg5	Scg5	0.0100094	100	E10.5 WT	-4.60423	0.32534
Wfdc3	Wfdc3	0.00121918	100	E10.5 WT	-6.70958	0.317923
Gpha2	Gpha2	0.00227182	100	E10.5 WT	-6.08717	0.315367
Alkal1	Alkal1	0.000286884	98.5075	E10.5 WT	-8.15643	0.294713
Smpdl3a	Smpdl3a	0.0288783	100	E10.5 WT	-3.54467	0.290102
Adm	Adm	0.00244015	100	E10.5 WT	-6.01569	0.288175
Nppa	Nppa	2.94e-06	77.9564	E10.5 WT	-12.7367	0.287296
Scg2	Scg2	1.67e-07	43.5132	E10.5 WT	-15.604	0.281178
Pi15	Pi15	6.39e-08	43.5132	E10.5 WT	-16.5659	0.280941
Rnaset2b	Rnaset2b	0.0360993	100	E10.5 WT	-3.32148	0.275836
Cpa1	Cpa1	0.0473312	100	E10.5 WT	-3.05059	0.275118
Calcb	Calcb	1.45e-07	45.6946	E10.5 WT	-15.7481	0.272124
Gatd1	Gatd1	0.405456	100	E10.5 WT	-0.902743	0.250423
Pon3	Pon3	0.0111628	100	E10.5 WT	-4.49517	0.247206
Il22	Il22	1.13e-07	45.6946	E10.5 WT	-15.9921	0.233173
Btbd17	Btbd17	0.0028711	100	E10.5 WT	-5.85306	0.228598
C2	C2	0.00437676	100	E10.5 WT	-5.43145	0.223291
Apoa2	Apoa2	0.0097656	100	E10.5 WT	-4.62889	0.213511
Prg4	Prg4	5.38e-05	96.2113	E10.5 WT	-9.83079	0.198304
Creg2	Creg2	0.00017065	95.9816	E10.5 WT	-8.67589	0.19134
C1qtnf1	C1qtnf1	0.00299864	100	E10.5 WT	-5.8096	0.18589
Fgf21	Fgf21	0.000169358	93.1114	E10.5 WT	-8.68349	0.183314
Insl5	Insl5	2.09e-06	81.5155	E10.5 WT	-13.0767	0.177253
Alkal2	Alkal2	8.09e-06	81.8599	E10.5 WT	-11.725	0.17609
Igfbp3	Igfbp3	0.026877	100	E10.5 WT	-3.61648	0.173531
Bglap	Bglap	8.75e-08	43.8576	E10.5 WT	-16.2521	0.172256
Cartpt	Cartpt	4.97e-08	43.8576	E10.5 WT	-16.8178	0.172256
Prap1	Prap1	1.72e-07	43.8576	E10.5 WT	-15.5765	0.171671
Gnrh1	Gnrh1	3.21e-07	43.8576	E10.5 WT	-14.953	0.170805
F13b	F13b	1.46e-07	43.8576	E10.5 WT	-15.742	0.169627
Cfh	Cfh	3.46e-07	59.3571	E10.5 WT	-14.8772	0.164296
Ccl21a	Ccl21a	1.5e-06	80.3674	E10.5 WT	-13.4101	0.161073
Cdcp2	Cdcp2	3.74e-08	41.6762	E10.5 WT	-17.1011	0.158879
Esm1	Esm1	5.31e-06	82.3192	E10.5 WT	-12.146	0.158551
Vwa7	Vwa7	2.64e-07	55.7979	E10.5 WT	-15.1491	0.157795
Nodal	Nodal	2.27e-05	90.5855	E10.5 WT	-10.6919	0.157399
Gdf6	Gdf6	8.47e-06	83.3525	E10.5 WT	-11.6788	0.15562
Amy1	Amy1	2.02e-06	81.9747	E10.5 WT	-13.1132	0.154909
Afp	Afp	6.8e-07	59.3571	E10.5 WT	-14.2017	0.152946
Pdgfb	Pdgfb	7.03e-06	83.3525	E10.5 WT	-11.8647	0.152215
F12	F12	8.16e-07	57.5201	E10.5 WT	-14.0188	0.149899
Cxcl10	Cxcl10	6.82e-06	90.0115	E10.5 WT	-11.8954	0.14845
Inhbb	Inhbb	8.91e-07	61.194	E10.5 WT	-13.9314	0.147803
Wfdc13	Wfdc13	0.0047111	100	E10.5 WT	-5.35783	0.145031
Mst1	Mst1	1.15e-07	61.194	E10.5 WT	-15.979	0.143561
Igll1	Igll1	3.75e-07	57.5201	E10.5 WT	-14.7968	0.142071
Klk7	Klk7	2.21e-07	66.8197	E10.5 WT	-15.3254	0.136956
Ahsg	Ahsg	1.87e-06	79.5637	E10.5 WT	-13.1879	0.13153
Igsf10	Igsf10	0.016128	100	E10.5 WT	-4.1272	0.130067
Prok1	Prok1	1.19e-06	76.349	E10.5 WT	-13.6408	0.126696
Prss53	Prss53	2.18e-06	73.938	E10.5 WT	-13.0364	0.124972
Cpxm2	Cpxm2	6.05e-07	57.5201	E10.5 WT	-14.3174	0.124837
Angptl1	Angptl1	0.0053781	100	E10.5 WT	-5.22542	0.124826
Fgf16	Fgf16	1.64e-05	90.5855	E10.5 WT	-11.0177	0.123949
Chrdl2	Chrdl2	0.00256208	100	E10.5 WT	-5.96694	0.116784
Pgc	Pgc	7.89e-08	57.5201	E10.5 WT	-16.3549	0.11648
Fgf7	Fgf7	4.66e-07	57.5201	E10.5 WT	-14.5792	0.11549
Cfi	Cfi	1.02e-06	67.3938	E10.5 WT	-13.7974	0.113699
Gas6	Gas6	0.00135299	100	E10.5 WT	-6.60544	0.112568
Fgf22	Fgf22	1.26e-06	83.3525	E10.5 WT	-13.5825	0.109382
Lcat	Lcat	0.00207102	100	E10.5 WT	-6.17971	0.107622
Prss33	Prss33	3.58e-06	90.5855	E10.5 WT	-12.5399	0.107413
Il17c	Il17c	3.52e-07	59.3571	E10.5 WT	-14.8609	0.105479
Csn3	Csn3	2.68e-06	90.5855	E10.5 WT	-12.828	0.0974581
Colec11	Colec11	4.37e-07	59.3571	E10.5 WT	-14.6437	0.0962348
F7	F7	9.91e-08	59.3571	E10.5 WT	-16.1276	0.0962348
Fetub	Fetub	1.39e-07	59.3571	E10.5 WT	-15.786	0.0962348
Lefty2	Lefty2	5.96e-08	59.3571	E10.5 WT	-16.6353	0.0962348
Tshb	Tshb	7.39e-06	92.6521	E10.5 WT	-11.8153	0.0942695
Ly6g5b	Ly6g5b	0.00134471	100	E10.5 WT	-6.61158	0.093832
Il15	Il15	0.00310936	100	E10.5 WT	-5.77334	0.0907884
Lefty1	Lefty1	2.12e-07	67.3938	E10.5 WT	-15.3672	0.0906587
Psors1c2	Psors1c2	8.82e-07	68.8863	E10.5 WT	-13.9412	0.0849021
Inhba	Inhba	5.31e-06	90.5855	E10.5 WT	-12.1462	0.0756773
Adipoq	Adipoq	8.39e-08	57.5201	E10.5 WT	-16.2932	0.0730067
Bpifb1	Bpifb1	1.55e-07	57.5201	E10.5 WT	-15.6775	0.0730067
Grem2	Grem2	5.72e-08	57.5201	E10.5 WT	-16.677	0.0730067
Nppb	Nppb	1.2e-05	99.1963	E10.5 WT	-11.3307	0.0698631
F8	F8	0.00576035	100	E10.5 WT	-5.15676	0.0670873
Pdyn	Pdyn	3.4e-05	94.0299	E10.5 WT	-10.2903	0.0669168
Rnaset2a	Rnaset2a	0.00280025	100	E10.5 WT	-5.87805	0.0568706
C1rl	C1rl	0.00205577	100	E10.5 WT	-6.1871	0.0533999
Gpx3	Gpx3	0.172228	100	E10.5 WT	-1.75894	0.0454617
Clca1	Clca1	6.83e-05	97.4742	E10.5 WT	-9.59091	0.0403134
Rarres2	Rarres2	0.00842321	100	E10.5 WT	-4.77676	0.0318027
Msmp	Msmp	4.64e-06	91.2744	E10.5 WT	-12.2809	0.0250254
Prl3b1	Prl3b1	7.18e-07	71.9862	E10.5 WT	-14.1465	0.0247536
Cxcl15	Cxcl15	0.000860585	100	E10.5 WT	-7.0579	0.0224151
Hhipl2	Hhipl2	5.33e-06	91.2744	E10.5 WT	-12.1415	0.0212051
Pinlyp	Pinlyp	1.09e-06	79.5637	E10.5 WT	-13.73	0.0184832
Fgl1	Fgl1	0.00323246	100	E10.5 WT	-5.73451	0.00128642
Cxcl2	Cxcl2	0.00215627	100	E10.5 WT	-6.13937	-0.00479867
Angpt4	Angpt4	2.78e-07	59.8163	E10.5 WT	-15.0968	-0.0190009
Lyz1	Lyz1	3.09e-07	59.8163	E10.5 WT	-14.9903	-0.0190009
Metrnl	Metrnl	0.0028444	100	E10.5 WT	-5.8624	-0.070955
Ntn5	Ntn5	0.00171831	100	E10.5 WT	-6.36642	-0.0846136
Clec18a	Clec18a	0.00181858	100	E10.5 WT	-6.3097	-0.0911488
Sostdc1	Sostdc1	0.00126071	100	E10.5 WT	-6.67608	-0.106371
Fgf2	Fgf2	0.00110361	100	E10.5 WT	-6.80917	-0.109189
Col20a1	Col20a1	0.00437201	100	E10.5 WT	-5.43253	-0.110266
Gpld1	Gpld1	1.05e-05	94.8335	E10.5 WT	-11.4605	-0.110535
Artn	Artn	0.0039044	100	E10.5 WT	-5.54565	-0.112369
Tslp	Tslp	0.00227855	100	E10.5 WT	-6.08422	-0.113856
Il23a	Il23a	7.04e-07	81.9747	E10.5 WT	-14.166	-0.114181
Apln	Apln	0.00737098	100	E10.5 WT	-4.91021	-0.119673
Reg4	Reg4	3.45e-07	82.434	E10.5 WT	-14.8793	-0.123892
Endod1	Endod1	0.00535668	100	E10.5 WT	-5.22941	-0.126918
Rnase4	Rnase4	0.0137214	100	E10.5 WT	-4.2888	-0.129409
Ccl2	Ccl2	0.00249695	100	E10.5 WT	-5.99269	-0.140851
Hp	Hp	0.00109184	100	E10.5 WT	-6.81989	-0.15
Gdf15	Gdf15	3.12e-05	98.5075	E10.5 WT	-10.3747	-0.168501
Pla2g12b	Pla2g12b	0.00391345	100	E10.5 WT	-5.54334	-0.185238
Sema3g	Sema3g	0.00307397	100	E10.5 WT	-5.78478	-0.187265
Rspo4	Rspo4	0.00295792	100	E10.5 WT	-5.82327	-0.208051
Nxph1	Nxph1	0.00175832	100	E10.5 WT	-6.3434	-0.209583
Il19	Il19	0.0022194	100	E10.5 WT	-6.11052	-0.218348
Dmkn	Dmkn	1.1e-07	52.3536	E10.5 WT	-16.0215	-0.239911
Spint1	Spint1	0.00165153	100	E10.5 WT	-6.40605	-0.249959
Ssc4d	Ssc4d	0.0350485	100	E10.5 WT	-3.35102	-0.253315
Pnliprp1	Pnliprp1	0.00394647	100	E10.5 WT	-5.53493	-0.254862
Ngf	Ngf	0.00331662	100	E10.5 WT	-5.70881	-0.266137
Pf4	Pf4	0.0100693	100	E10.5 WT	-4.59826	-0.274072
Mzb1	Mzb1	0.000564854	100	E10.5 WT	-7.47894	-0.294371
Spink8	Spink8	0.00155919	100	E10.5 WT	-6.46359	-0.297826
Wfdc15a	Wfdc15a	6.5e-08	38.1171	E10.5 WT	-16.5482	-0.313584
Ly86	Ly86	0.000958947	100	E10.5 WT	-6.94967	-0.352278
Vegfd	Vegfd	0.00077797	100	E10.5 WT	-7.15882	-0.370194
Scube2	Scube2	0.000773968	100	E10.5 WT	-7.16398	-0.370929
Il7	Il7	0.00182114	100	E10.5 WT	-6.30829	-0.372286
Lgi4	Lgi4	2.21e-05	92.3077	E10.5 WT	-10.7194	-0.378232
Gdf10	Gdf10	0.00195575	100	E10.5 WT	-6.23698	-0.379773
Abhd15	Abhd15	0.00528856	100	E10.5 WT	-5.24221	-0.390992
C3	C3	2.59e-06	60.1607	E10.5 WT	-12.8655	-0.393605
Igfbp6	Igfbp6	0.0075417	100	E10.5 WT	-4.88731	-0.396907
Ambp	Ambp	5.49e-06	74.7417	E10.5 WT	-12.1127	-0.419457
Crhbp	Crhbp	4.85e-05	98.163	E10.5 WT	-9.93458	-0.424816
Alb	Alb	0.000884644	100	E10.5 WT	-7.03032	-0.437264
Rspo2	Rspo2	0.00552616	100	E10.5 WT	-5.19826	-0.445546
Bglap3	Bglap3	1.85e-06	60.3904	E10.5 WT	-13.2002	-0.461014
Angptl6	Angptl6	0.0459704	100	E10.5 WT	-3.07976	-0.465558
Chgb	Chgb	0.000649754	100	E10.5 WT	-7.33892	-0.473424
Edn1	Edn1	0.0027299	100	E10.5 WT	-5.90349	-0.474048
Cxcl14	Cxcl14	1.37e-05	74.2824	E10.5 WT	-11.2015	-0.478789
Otor	Otor	0.00298742	100	E10.5 WT	-5.81334	-0.505011
Crisp2	Crisp2	1.14e-06	63.2606	E10.5 WT	-13.6876	-0.519766
A2m	A2m	0.00147217	100	E10.5 WT	-6.52102	-0.528014
Il17b	Il17b	0.00334728	100	E10.5 WT	-5.69961	-0.54506
Wfikkn2	Wfikkn2	0.00121935	100	E10.5 WT	-6.70943	-0.555437
Crlf1	Crlf1	0.00450245	100	E10.5 WT	-5.40313	-0.560924
Lrrc17	Lrrc17	0.00646539	100	E10.5 WT	-5.04129	-0.573813
Cpa4	Cpa4	0.00171771	100	E10.5 WT	-6.36676	-0.579856
C1qb	C1qb	0.00242738	100	E10.5 WT	-6.02094	-0.581437
Tg	Tg	0.0016486	100	E10.5 WT	-6.40783	-0.62473
Ccl6	Ccl6	0.00125167	100	E10.5 WT	-6.68328	-0.630556
Tfpi2	Tfpi2	0.00112364	100	E10.5 WT	-6.79119	-0.635976
Wfdc15b	Wfdc15b	0.00129128	100	E10.5 WT	-6.65212	-0.646158
Ttr	Ttr	0.00106887	100	E10.5 WT	-6.84115	-0.658995
Pi16	Pi16	0.00313241	100	E10.5 WT	-5.76595	-0.684915
Cp	Cp	0.00112614	99.8852	E10.5 WT	-6.78896	-0.687122
Tll2	Tll2	0.00106792	100	E10.5 WT	-6.84204	-0.687817
Habp2	Habp2	0.00106782	100	E10.5 WT	-6.84214	-0.687874
C1qc	C1qc	0.00384026	100	E10.5 WT	-5.56222	-0.694271
Napsa	Napsa	0.00152049	100	E10.5 WT	-6.48872	-0.694802
Mmrn1	Mmrn1	0.00268349	100	E10.5 WT	-5.92064	-0.718599
Igf2	Igf2	1.01641	100	E10.5 WT	0.0162747	-0.965591

## Sheet: Data S2
	features.plot	avg.exp	pct.exp	id	avg.exp.scaled	Cor
Gdnf	Gdnf	0.0368943	96.9108	WT	-3.2997	1
Sema3c	Sema3c	0.241277	99.9583	WT	-1.42181	0.837722
Vegfb	Vegfb	0.195282	100	WT	-1.63331	0.814288
Sema3f	Sema3f	0.0536578	99.5557	WT	-2.92513	0.798956
Fjx1	Fjx1	0.0537476	98.1395	WT	-2.92346	0.785687
Fgf9	Fgf9	0.00749625	96.5359	WT	-4.89335	0.772838
C1qtnf7	C1qtnf7	0.0284278	95.3627	WT	-3.56039	0.741731
Ism1	Ism1	0.0264223	98.4866	WT	-3.63355	0.726302
Ntf3	Ntf3	0.0627812	99.2989	WT	-2.7681	0.724636
Gdf11	Gdf11	0.0487077	99.2086	WT	-3.02192	0.72065
Grem1	Grem1	0.0254206	99.0767	WT	-3.67219	0.71602
Pcyox1l	Pcyox1l	0.0917249	99.9931	WT	-2.38896	0.712262
Igfbp2	Igfbp2	0.584717	99.521	WT	-0.536627	0.699878
Angpt2	Angpt2	0.0306632	99.2433	WT	-3.48469	0.691389
Gpx6	Gpx6	0.026922	95.1267	WT	-3.61481	0.689314
Itih5	Itih5	0.0227602	98.084	WT	-3.78274	0.669875
Slit1	Slit1	0.00710348	93.3842	WT	-4.94717	0.653477
Apela	Apela	0.00721996	95.0781	WT	-4.93091	0.64939
Kcp	Kcp	0.0361562	99.7987	WT	-3.31991	0.626216
Pgf	Pgf	0.105966	100	WT	-2.24464	0.621301
Dkk1	Dkk1	0.0609599	97.9799	WT	-2.79754	0.619157
Soga1	Soga1	0.049869	99.9653	WT	-2.99836	0.616683
Hhipl1	Hhipl1	0.00135603	68.2957	WT	-6.6032	0.61278
Rnase1	Rnase1	0.00065437	38.8754	WT	-7.33184	0.602392
Ebi3	Ebi3	0.0109297	96.883	WT	-4.51627	0.600761
Frzb	Frzb	0.213042	99.6668	WT	-1.54626	0.598931
Metrn	Metrn	0.389594	100	WT	-0.942649	0.59268
Serpine2	Serpine2	0.308845	100	WT	-1.17491	0.586167
Pcolce2	Pcolce2	0.0163062	96.9386	WT	-4.11621	0.584847
Matn4	Matn4	0.00202658	84.9983	WT	-6.2014	0.583999
Cxcl13	Cxcl13	0.0194164	94.9879	WT	-3.94164	0.580637
Il12a	Il12a	0.000330831	23.4155	WT	-8.0139	0.576766
Megf6	Megf6	0.0188037	98.8893	WT	-3.9737	0.571137
Chid1	Chid1	0.134361	100	WT	-2.00722	0.570837
Ndnf	Ndnf	0.0304539	98.1326	WT	-3.49154	0.564881
Enho	Enho	0.0867559	99.9306	WT	-2.44466	0.560158
Cnpy4	Cnpy4	0.137304	100	WT	-1.98556	0.558995
Wfikkn1	Wfikkn1	0.0200645	98.1951	WT	-3.9088	0.558718
Fgf20	Fgf20	0.0283626	98.7574	WT	-3.56268	0.556419
Them6	Them6	0.0126545	98.7227	WT	-4.36974	0.556395
Creg1	Creg1	0.24285	100	WT	-1.41531	0.553504
Amh	Amh	0.00137532	76.3554	WT	-6.58907	0.54614
Bche	Bche	0.00997343	96.1958	WT	-4.60783	0.5319
Eppin	Eppin	0.000275863	40.0347	WT	-8.19561	0.531722
Manf	Manf	2.21576	100	WT	0.795596	0.529642
Pappa	Pappa	0.0184746	96.6886	WT	-3.99136	0.522447
Saa1	Saa1	0.0300703	97.001	WT	-3.50422	0.517835
Gpx7	Gpx7	0.35226	99.8126	WT	-1.04339	0.516229
Ptx3	Ptx3	0.113683	99.2919	WT	-2.17434	0.509691
Il18bp	Il18bp	0.0056446	93.891	WT	-5.17706	0.504639
Serpinf2	Serpinf2	0.000385005	27.907	WT	-7.86225	0.504493
Il11	Il11	0.00592059	77.8133	WT	-5.12932	0.499992
C1ql2	C1ql2	0.00226837	62.8323	WT	-6.08869	0.497096
Vwa2	Vwa2	0.0124614	97.6744	WT	-4.38512	0.494625
Igfbp4	Igfbp4	3.97149	100	WT	1.37914	0.494367
Htra4	Htra4	0.00325028	90.184	WT	-5.72901	0.492797
C1qtnf3	C1qtnf3	0.0245183	94.6546	WT	-3.70834	0.492439
Sct	Sct	0.135659	99.1531	WT	-1.99761	0.491493
Edn3	Edn3	0.04774	99.167	WT	-3.04198	0.486218
Nps	Nps	0.000673469	36.2027	WT	-7.30307	0.48032
Pcolce	Pcolce	0.740251	99.9653	WT	-0.300766	0.479035
Dhrs13	Dhrs13	0.0936244	100	WT	-2.36846	0.478138
Cbln2	Cbln2	0.00647225	81.7425	WT	-5.04023	0.465998
Cpa2	Cpa2	0.0643185	99.1808	WT	-2.74391	0.465363
Fst	Fst	0.158274	99.7362	WT	-1.84343	0.465189
Mucl2	Mucl2	5.34e-05	16.0708	WT	-9.8376	0.459847
Ccl28	Ccl28	0.000349104	50.3506	WT	-7.96014	0.456452
Sfrp2	Sfrp2	0.511171	100	WT	-0.671051	0.455974
Tsku	Tsku	0.0180022	98.8546	WT	-4.01726	0.453213
Rbp4	Rbp4	0.0199766	97.6883	WT	-3.91319	0.450363
Ccl4	Ccl4	0.032452	64.5331	WT	-3.42799	0.449688
Defb19	Defb19	0.00385032	82.4297	WT	-5.5596	0.448626
C2	C2	0.00206096	89.1565	WT	-6.18458	0.439472
Apod	Apod	0.00310153	77.605	WT	-5.77586	0.43774
Spink13	Spink13	0.000358526	20.6178	WT	-7.93351	0.435208
Epo	Epo	0.0014387	38.5908	WT	-6.54402	0.434657
Spink8	Spink8	0.0100981	83.9153	WT	-4.59541	0.426625
Chrd	Chrd	0.00681524	93.7522	WT	-4.98859	0.426458
Draxin	Draxin	0.0109909	98.799	WT	-4.51069	0.424354
Cela1	Cela1	0.027442	99.3266	WT	-3.59568	0.423317
Npff	Npff	0.00134632	69.6355	WT	-6.61038	0.415229
Apoc1	Apoc1	0.0188025	97.5356	WT	-3.97377	0.412674
Wfdc13	Wfdc13	0.00278242	89.8855	WT	-5.88443	0.412169
Hpx	Hpx	0.00039528	41.0066	WT	-7.83592	0.4119
Plac1	Plac1	0.0188478	97.362	WT	-3.97136	0.411063
Rnase12	Rnase12	0.00107978	54.8282	WT	-6.831	0.408046
Ccl2	Ccl2	0.0156909	50.7393	WT	-4.15467	0.40673
Fgf8	Fgf8	0.0201518	95.8001	WT	-3.90446	0.404945
C1ql3	C1ql3	0.000476528	51.1281	WT	-7.64898	0.397202
Saa2	Saa2	0.0234633	94.495	WT	-3.75232	0.397137
F10	F10	0.00214998	70.3228	WT	-6.1423	0.393734
Wif1	Wif1	0.0102657	94.9323	WT	-4.57894	0.391721
Sbsn	Sbsn	0.0192549	98.1534	WT	-3.94999	0.386562
Gm1673	Gm1673	1.34003	100	WT	0.29269	0.384045
Ndp	Ndp	0.0201808	95.3627	WT	-3.90303	0.383227
Timp1	Timp1	0.17132	99.8264	WT	-1.76422	0.382224
Scube3	Scube3	0.0856778	99.5002	WT	-2.45716	0.375782
Nenf	Nenf	0.893791	100	WT	-0.112284	0.374822
Glt1d1	Glt1d1	0.00265158	87.7473	WT	-5.9326	0.374231
Igfbpl1	Igfbpl1	0.00519184	92.9677	WT	-5.26067	0.371791
Cxcl5	Cxcl5	0.00737677	92.218	WT	-4.90942	0.370331
Thpo	Thpo	0.0023224	89.4412	WT	-6.06516	0.367821
Pnliprp1	Pnliprp1	0.0183772	94.6893	WT	-3.99664	0.366279
Nmb	Nmb	0.0221766	99.9306	WT	-3.80872	0.366159
Ccl3	Ccl3	0.0357497	58.8199	WT	-3.33121	0.362698
Ccdc3	Ccdc3	0.00736015	95.0295	WT	-4.91168	0.361916
Cxcl3	Cxcl3	0.010443	94.8837	WT	-4.56183	0.361544
Muc2	Muc2	0.00124375	71.0448	WT	-6.68962	0.355163
Tfpi	Tfpi	0.0966435	100	WT	-2.33673	0.35463
Btd	Btd	0.0711684	100	WT	-2.64271	0.353506
Wfdc2	Wfdc2	0.333678	99.9861	WT	-1.09758	0.351902
Bmp5	Bmp5	0.0395317	99.16	WT	-3.23065	0.351653
C1qtnf2	C1qtnf2	0.00228533	71.1767	WT	-6.08124	0.351089
Lif	Lif	0.00221916	45.5467	WT	-6.11063	0.346845
Slit2	Slit2	0.159285	99.6321	WT	-1.83706	0.344354
Jchain	Jchain	0.000521909	55.8487	WT	-7.55802	0.343543
Cyb5d2	Cyb5d2	0.0148813	99.8264	WT	-4.20765	0.340392
Vegfc	Vegfc	0.0281795	98.917	WT	-3.56916	0.324954
Cst3	Cst3	1.35837	100	WT	0.306284	0.323269
Arsj	Arsj	0.0038178	66.345	WT	-5.56808	0.323227
Lgi2	Lgi2	0.0174542	94.7379	WT	-4.04818	0.316189
Clec3b	Clec3b	0.000610762	61.9646	WT	-7.4008	0.315407
Ctf1	Ctf1	0.0450904	99.882	WT	-3.09909	0.314564
Nxph3	Nxph3	0.0252947	95.2725	WT	-3.67716	0.312876
Stc2	Stc2	0.033482	99.396	WT	-3.39675	0.309078
Ucn2	Ucn2	0.000364909	53.9118	WT	-7.91586	0.309048
Angpt1	Angpt1	0.127856	99.9931	WT	-2.05685	0.308807
Sema3a	Sema3a	0.0496753	98.6741	WT	-3.00225	0.308609
Cfp	Cfp	0.0108503	96.9802	WT	-4.52356	0.307075
Lyz2	Lyz2	0.0245793	77.2371	WT	-3.70585	0.305189
Olfml2b	Olfml2b	0.0393925	97.966	WT	-3.23418	0.301761
Epdr1	Epdr1	0.0753519	99.3266	WT	-2.58559	0.292865
Crh	Crh	0.000319862	47.2267	WT	-8.04762	0.290231
Ccdc126	Ccdc126	0.0518524	99.8959	WT	-2.95935	0.289876
Mdk	Mdk	21.5118	100	WT	3.0686	0.285781
Igf1	Igf1	0.147959	99.9514	WT	-1.91082	0.28124
Nrtn	Nrtn	0.0703473	100	WT	-2.65431	0.270561
Clec18a	Clec18a	0.00149793	77.3481	WT	-6.50367	0.268888
Npc2	Npc2	2.19756	100	WT	0.787346	0.266029
Timp2	Timp2	0.192973	100	WT	-1.6452	0.263973
Olfml2a	Olfml2a	0.00425658	92.2457	WT	-5.45929	0.263962
Islr	Islr	0.0453271	97.6467	WT	-3.09385	0.255653
Dkk2	Dkk2	0.0192613	95.8556	WT	-3.94966	0.252063
Plat	Plat	0.272454	99.9167	WT	-1.30029	0.251909
Sfrp5	Sfrp5	0.00194415	80.3679	WT	-6.24293	0.243633
Mgp	Mgp	0.0409683	99.3752	WT	-3.19496	0.243313
Defb25	Defb25	0.00499176	86.3936	WT	-5.29997	0.237583
Igfbp3	Igfbp3	0.438487	100	WT	-0.824426	0.234142
Vwce	Vwce	0.00511825	91.6071	WT	-5.27494	0.233369
Pate2	Pate2	0.00555832	98.202	WT	-5.19246	0.232154
Prss23	Prss23	0.252212	99.9236	WT	-1.37749	0.230333
Ccbe1	Ccbe1	0.00559173	90.1701	WT	-5.18647	0.228451
Pla2g2c	Pla2g2c	0.00379244	94.8629	WT	-5.57475	0.21914
Adamts13	Adamts13	0.000559991	62.6449	WT	-7.48759	0.21906
Fstl3	Fstl3	0.0308921	99.0142	WT	-3.47725	0.218655
Retn	Retn	0.00222775	90.2048	WT	-6.10676	0.213703
Fgf18	Fgf18	0.00363877	80.6456	WT	-5.61611	0.212662
Notum	Notum	0.0345945	98.2853	WT	-3.36406	0.209688
Serpinf1	Serpinf1	0.528723	100	WT	-0.637292	0.204732
Fgf17	Fgf17	0.00163801	74.8212	WT	-6.41428	0.203716
Adcyap1	Adcyap1	0.00300012	83.5543	WT	-5.8091	0.202216
Erfe	Erfe	0.00613072	96.8969	WT	-5.09444	0.20122
Matn3	Matn3	0.00976944	93.6133	WT	-4.6285	0.200761
Ccl25	Ccl25	0.0954603	99.9098	WT	-2.34904	0.197921
Fstl1	Fstl1	1.21134	100	WT	0.191726	0.194789
Masp2	Masp2	0.00164611	85.9146	WT	-6.40934	0.192658
Rspo2	Rspo2	0.0260932	96.8761	WT	-3.64608	0.187501
Brinp2	Brinp2	0.000742143	55.4807	WT	-7.20597	0.183483
Arsk	Arsk	0.0529398	99.9792	WT	-2.9386	0.18178
Pomc	Pomc	0.0495966	99.9792	WT	-3.00383	0.178904
Naxe	Naxe	0.736345	100	WT	-0.306057	0.176225
Clcf1	Clcf1	0.0279307	96.6748	WT	-3.57803	0.174236
Chrdl1	Chrdl1	0.0127561	96.7442	WT	-4.36174	0.173402
Nxpe4	Nxpe4	0.0444284	99.7501	WT	-3.11388	0.171025
Bmp8a	Bmp8a	0.000779785	62.3325	WT	-7.15649	0.170892
Sema3g	Sema3g	0.00347185	84.2902	WT	-5.66307	0.169407
Cxcl12	Cxcl12	1.11344	100	WT	0.10745	0.16899
Adck1	Adck1	0.108352	100	WT	-2.22237	0.167772
Tspear	Tspear	0.00457834	93.7661	WT	-5.38642	0.165893
Angptl1	Angptl1	0.0156668	95.1406	WT	-4.15621	0.164323
Cpn1	Cpn1	0.0104535	94.1826	WT	-4.56082	0.164033
Il17b	Il17b	0.00568215	86.1506	WT	-5.17043	0.156751
Ccl24	Ccl24	0.00406443	27.4002	WT	-5.50548	0.1537
Tor2a	Tor2a	0.320543	100	WT	-1.13774	0.153151
Cck	Cck	0.0305837	96.3138	WT	-3.48729	0.149154
Olfml3	Olfml3	0.178377	99.8403	WT	-1.72385	0.148584
Cxcl1	Cxcl1	0.0288363	97.5356	WT	-3.54612	0.142285
Rln3	Rln3	0.000468019	59.8959	WT	-7.667	0.141276
Pradc1	Pradc1	0.125992	100	WT	-2.07154	0.137524
Entpd5	Entpd5	0.0253159	99.9028	WT	-3.67632	0.136543
Cdnf	Cdnf	0.00227911	94.2936	WT	-6.08397	0.134489
Angptl2	Angptl2	0.0740625	99.7154	WT	-2.60285	0.133778
Apln	Apln	0.00907407	98.4936	WT	-4.70233	0.132279
Vmo1	Vmo1	0.00130678	75.8487	WT	-6.64019	0.126697
C1qtnf4	C1qtnf4	0.0825202	99.9098	WT	-2.49471	0.126317
Apoa1	Apoa1	0.00299027	91.017	WT	-5.81239	0.125878
Dand5	Dand5	0.0170133	99.521	WT	-4.07376	0.112612
Ntn5	Ntn5	0.00251758	76.1958	WT	-5.98446	0.111465
Prss57	Prss57	0.000507148	39.757	WT	-7.58671	0.110515
Egfl8	Egfl8	0.00497405	93.1482	WT	-5.30352	0.100973
Papln	Papln	0.000890287	65.8313	WT	-7.02397	0.0964213
Sfrp1	Sfrp1	0.715469	100	WT	-0.334817	0.0952547
Tnfrsf11b	Tnfrsf11b	0.00114746	64.3943	WT	-6.77021	0.0944242
Pon3	Pon3	0.0197053	100	WT	-3.92687	0.0928864
Hgfac	Hgfac	0.00118791	64.8941	WT	-6.73556	0.0928246
Vwde	Vwde	0.000256039	51.621	WT	-8.27018	0.0910197
Pdgfa	Pdgfa	0.133237	99.9931	WT	-2.01563	0.0905551
Sst	Sst	0.0638727	96.9594	WT	-2.75086	0.0893364
Il19	Il19	0.000656319	53.6064	WT	-7.32886	0.0808503
Apoa2	Apoa2	0.0104424	98.7296	WT	-4.56188	0.0764012
Pf4	Pf4	0.0279553	88.3582	WT	-3.57715	0.0762711
Cxcl2	Cxcl2	0.0139856	94.1756	WT	-4.26973	0.0749873
Vwa5b1	Vwa5b1	0.00096603	76.4318	WT	-6.94232	0.0743312
Il7	Il7	0.002295	81.8535	WT	-6.07702	0.0727341
Crispld1	Crispld1	0.123099	99.764	WT	-2.09477	0.0714964
Masp1	Masp1	0.0566043	98.3756	WT	-2.87167	0.0687375
Gdf10	Gdf10	0.00325075	87.4696	WT	-5.72887	0.0673324
Agr2	Agr2	0.00121429	64.1166	WT	-6.7136	0.0670203
Sned1	Sned1	0.0247505	98.8754	WT	-3.69891	0.0661201
Mia	Mia	0.00681483	83.471	WT	-4.98865	0.0625522
Rspo1	Rspo1	0.162545	99.764	WT	-1.8168	0.0593998
Prss12	Prss12	0.0187746	96.772	WT	-3.97525	0.0576375
Crlf1	Crlf1	0.122805	99.3683	WT	-2.09716	0.0569661
Spp2	Spp2	8.9e-05	27.8098	WT	-9.32656	0.0567404
B2m	B2m	0.310465	100	WT	-1.16968	0.0544198
Mettl24	Mettl24	0.0126457	98.6602	WT	-4.37044	0.0535069
Bmp3	Bmp3	0.00315855	82.152	WT	-5.75764	0.0534922
Pon1	Pon1	0.000163308	18.9587	WT	-8.71987	0.0489895
Adpgk	Adpgk	0.260601	100	WT	-1.34476	0.048719
Dhrs11	Dhrs11	0.0381483	99.9236	WT	-3.26627	0.0473782
Wfdc1	Wfdc1	0.00331366	92.3985	WT	-5.7097	0.0459295
Pdgfd	Pdgfd	0.0215261	97.6952	WT	-3.83849	0.0438012
Rln1	Rln1	0.00293728	71.8501	WT	-5.83027	0.0425208
Igfbp5	Igfbp5	0.336331	100	WT	-1.08966	0.0388675
Vstm2a	Vstm2a	0.00110465	72.1624	WT	-6.80823	0.0379016
Loxl1	Loxl1	0.0979316	99.2364	WT	-2.32349	0.0333124
Matn2	Matn2	0.0904682	98.9518	WT	-2.40276	0.0317815
Rspry1	Rspry1	0.246387	100	WT	-1.40085	0.0301749
Itih2	Itih2	0.00295875	90.9406	WT	-5.82299	0.0291994
Inha	Inha	0.0108016	96.772	WT	-4.52806	0.0281476
Prss35	Prss35	0.00264748	74.4186	WT	-5.93415	0.0255846
Otor	Otor	0.00279659	83.0684	WT	-5.87936	0.0225015
Cort	Cort	0.000327003	54.7588	WT	-8.02554	0.0223485
Alkal2	Alkal2	0.00175769	62.7976	WT	-6.34375	0.0219593
Loxl4	Loxl4	0.00129098	60.0972	WT	-6.65235	0.0175009
Rnase4	Rnase4	0.0658679	99.7501	WT	-2.7201	0.0149828
Vegfd	Vegfd	0.00338618	88.1083	WT	-5.68805	0.012719
Lox	Lox	0.00990598	92.0653	WT	-4.61462	0.00918577
Bmp2	Bmp2	0.0641976	100	WT	-2.74579	0.00888263
Nog	Nog	0.0214437	96.9872	WT	-3.84232	0.00797387
F5	F5	0.00254337	73.2037	WT	-5.97426	0.00790479
Fuca2	Fuca2	0.0641545	100	WT	-2.74646	0.000873499
Cpa4	Cpa4	0.00243575	82.7352	WT	-6.0175	-0.00122358
Fgf22	Fgf22	0.000872674	63.1725	WT	-7.04395	-0.00244236
Btbd17	Btbd17	0.00341287	93.0719	WT	-5.6802	-0.00471614
Pi16	Pi16	0.00486719	93.8008	WT	-5.32524	-0.0051379
Ly96	Ly96	0.0438882	99.7154	WT	-3.12611	-0.00634665
Rarres2	Rarres2	0.0440893	99.8542	WT	-3.12154	-0.0110663
Abhd15	Abhd15	0.00367041	95.085	WT	-5.60745	-0.0137094
Selenop	Selenop	0.33023	100	WT	-1.10797	-0.0163973
Bmp8b	Bmp8b	0.000575645	42.6588	WT	-7.46002	-0.0207196
Tll1	Tll1	0.0117904	97.3759	WT	-4.44047	-0.0209529
Ccl11	Ccl11	0.000299748	45.7619	WT	-8.11257	-0.0209726
Gpha2	Gpha2	0.00481102	97.4106	WT	-5.33685	-0.0213508
Izumo4	Izumo4	0.0374943	99.9722	WT	-3.28357	-0.0219512
Sdf2	Sdf2	0.365426	100	WT	-1.00669	-0.0221425
Serpinc1	Serpinc1	0.00490598	80.1805	WT	-5.3173	-0.0224267
Tcn2	Tcn2	0.119253	100	WT	-2.12651	-0.0238029
Artn	Artn	0.00638916	94.1201	WT	-5.05315	-0.0259191
Muc6	Muc6	0.00196457	71.4127	WT	-6.23248	-0.0334266
Ggh	Ggh	0.12535	100	WT	-2.07664	-0.0338915
Fgf6	Fgf6	0.000807778	41.9438	WT	-7.12122	-0.0341627
Psors1c2	Psors1c2	0.000914396	71.3016	WT	-6.99725	-0.0356646
Il17f	Il17f	0.00147159	64.4637	WT	-6.52142	-0.0407049
Dkk3	Dkk3	0.0192043	98.7365	WT	-3.95262	-0.0415601
Bmp7	Bmp7	0.212199	99.764	WT	-1.55023	-0.0421441
Gnrh1	Gnrh1	0.000613721	60.0555	WT	-7.39597	-0.0439941
Npb	Npb	0.00242641	89.4828	WT	-6.02134	-0.0444108
C3	C3	0.00130904	60.2083	WT	-6.63846	-0.0478671
Il15	Il15	0.0160088	99.7154	WT	-4.13462	-0.0479509
Cxcl15	Cxcl15	0.00903403	95.7445	WT	-4.70676	-0.0489495
F7	F7	0.000145131	20.9719	WT	-8.83787	-0.0493842
Apom	Apom	0.00463377	91.496	WT	-5.37438	-0.0513478
Cpa5	Cpa5	0.0025519	85.2343	WT	-5.97092	-0.051355
Lefty2	Lefty2	0.000600547	46.2617	WT	-7.41767	-0.0563724
Alkal1	Alkal1	0.000417149	56.7372	WT	-7.78207	-0.057934
Fetub	Fetub	7.72e-05	9.26067	WT	-9.469	-0.0605709
Reg4	Reg4	0.000190415	30.4269	WT	-8.5663	-0.0605709
Cartpt	Cartpt	0.000791097	28.1014	WT	-7.14209	-0.0618935
Fgl2	Fgl2	0.00198284	80.5762	WT	-6.22322	-0.0623946
Slit3	Slit3	0.208977	99.7709	WT	-1.56553	-0.0637828
Bglap	Bglap	0.000618834	49.2954	WT	-7.38767	-0.0644737
Ctla2a	Ctla2a	0.0254384	92.4471	WT	-3.67149	-0.0645602
Enpp2	Enpp2	0.0191683	98.688	WT	-3.9545	-0.0680287
Igll1	Igll1	0.000135397	29.7119	WT	-8.9073	-0.0687719
Pinlyp	Pinlyp	0.000494359	36.1472	WT	-7.61225	-0.0708083
Il17c	Il17c	0.000209141	26.9073	WT	-8.4725	-0.0727345
C1qtnf12	C1qtnf12	0.28285	100	WT	-1.26284	-0.0737229
Trh	Trh	0.00250998	78.1326	WT	-5.98748	-0.0743763
Grn	Grn	0.318201	100	WT	-1.14507	-0.074515
Pltp	Pltp	0.186667	99.9236	WT	-1.67843	-0.074686
Dnase1	Dnase1	0.00109458	80.8539	WT	-6.81738	-0.0758432
Glb1l	Glb1l	0.0214381	98.1048	WT	-3.84259	-0.0774402
Prap1	Prap1	0.000628098	42.1312	WT	-7.37281	-0.0778026
Afp	Afp	0.0016172	68.3999	WT	-6.42706	-0.0780286
Fgf23	Fgf23	0.000290045	33.7175	WT	-8.14548	-0.0793375
Cfh	Cfh	0.0122051	72.5928	WT	-4.4059	-0.0817216
Hp	Hp	0.00517411	78.2992	WT	-5.26409	-0.0831796
Nmu	Nmu	0.000462725	67.7473	WT	-7.67838	-0.0834419
Gpx3	Gpx3	0.293399	99.764	WT	-1.22622	-0.0834626
Nxph2	Nxph2	0.00220937	79.9792	WT	-6.11505	-0.0869509
Nxph1	Nxph1	0.000651992	64.5817	WT	-7.33548	-0.0897093
Igsf10	Igsf10	0.0280432	97.7716	WT	-3.57401	-0.0902159
C1ql1	C1ql1	0.00851387	97.3481	WT	-4.76606	-0.0913535
Angptl6	Angptl6	0.0212532	99.8473	WT	-3.85125	-0.0916002
Camp	Camp	0.000771852	8.14995	WT	-7.16672	-0.092285
Cxcl14	Cxcl14	0.0107794	95.6682	WT	-4.53011	-0.092285
Stc1	Stc1	0.0424487	99.7084	WT	-3.15946	-0.09231
Inhba	Inhba	0.00778923	92.9538	WT	-4.85501	-0.0957785
Edn1	Edn1	0.0609775	97.9313	WT	-2.79725	-0.0976029
Sema3b	Sema3b	0.029257	99.1045	WT	-3.53164	-0.0978981
Crisp2	Crisp2	0.000262906	33.6827	WT	-8.24371	-0.0984277
Pros1	Pros1	0.068121	100	WT	-2.68647	-0.102741
Lcat	Lcat	0.00695775	91.6973	WT	-4.9679	-0.102951
Wfdc15b	Wfdc15b	0.0489606	89.5869	WT	-3.01674	-0.102966
Csn3	Csn3	0.00585196	91.9542	WT	-5.14098	-0.103239
Glb1l2	Glb1l2	0.0130603	98.7018	WT	-4.33818	-0.10342
Ptn	Ptn	1.66249	100	WT	0.508316	-0.109922
Ghrl	Ghrl	5.33e-05	17.9313	WT	-9.83969	-0.112549
Gfod1	Gfod1	0.00715766	82.5338	WT	-4.93957	-0.113253
Fgf21	Fgf21	0.00666183	77.1885	WT	-5.01136	-0.115761
Metrnl	Metrnl	0.0159921	99.1531	WT	-4.13566	-0.119909
C1ql4	C1ql4	0.000103521	10.5172	WT	-9.17573	-0.121964
Cpxm1	Cpxm1	0.236831	99.8681	WT	-1.44041	-0.123041
Cdcp2	Cdcp2	0.000251006	41.5758	WT	-8.29003	-0.124859
Bdnf	Bdnf	0.073702	99.9375	WT	-2.60772	-0.12611
Gdf9	Gdf9	0.00375491	93.0996	WT	-5.58469	-0.127086
Fgf10	Fgf10	0.0638555	98.9032	WT	-2.75113	-0.128155
Gal	Gal	0.00804517	95.5363	WT	-4.82268	-0.128942
Esm1	Esm1	0.00256913	62.2076	WT	-5.96419	-0.129719
F12	F12	0.000263431	23.3183	WT	-8.24172	-0.1299
Ahsg	Ahsg	0.000217115	33.9396	WT	-8.43508	-0.131503
Sostdc1	Sostdc1	0.00629047	89.3162	WT	-5.06872	-0.131604
Clca1	Clca1	0.00404542	49.1843	WT	-5.51017	-0.132328
Scg5	Scg5	0.0209773	98.7157	WT	-3.86431	-0.133969
Grem2	Grem2	0.00390017	66.8865	WT	-5.54673	-0.134479
Hyal1	Hyal1	0.0344163	99.8681	WT	-3.36922	-0.135417
Bmp6	Bmp6	0.00568036	90.656	WT	-5.17074	-0.138899
C1qtnf6	C1qtnf6	0.110954	99.8889	WT	-2.19864	-0.139302
Nodal	Nodal	0.000458558	49.4967	WT	-7.68742	-0.139835
Coch	Coch	0.00141586	82.395	WT	-6.56002	-0.140159
Nppc	Nppc	0.00864688	90.5797	WT	-4.75056	-0.142254
Fgfbp3	Fgfbp3	0.0508977	99.875	WT	-2.97794	-0.143297
Mstn	Mstn	0.00305892	84.2555	WT	-5.78969	-0.144851
Hhipl2	Hhipl2	0.000754646	65.1371	WT	-7.18926	-0.154257
Adipoq	Adipoq	3.18e-05	15.2447	WT	-10.356	-0.154308
Habp2	Habp2	0.000728804	35.7237	WT	-7.22411	-0.156207
Tll2	Tll2	0.00144194	72.3152	WT	-6.54177	-0.156207
Pla2g12b	Pla2g12b	0.00132882	79.2641	WT	-6.62347	-0.15657
Smpd1	Smpd1	0.159864	100	WT	-1.83343	-0.158275
Lefty1	Lefty1	0.00270028	74.3978	WT	-5.9144	-0.159722
Gdf6	Gdf6	0.00440833	71.8639	WT	-5.42426	-0.15993
Pm20d1	Pm20d1	0.00504097	95.6959	WT	-5.29016	-0.161473
Rspo4	Rspo4	0.00434129	91.5515	WT	-5.43958	-0.161647
Edn2	Edn2	0.00372927	69.226	WT	-5.59154	-0.163925
C1qtnf1	C1qtnf1	0.00809136	92.8081	WT	-4.81696	-0.164161
Calca	Calca	0.0074761	94.2451	WT	-4.89604	-0.164346
Vwa7	Vwa7	0.000414926	52.3707	WT	-7.78741	-0.164434
Psap	Psap	1.13455	100	WT	0.126237	-0.168257
Sema3e	Sema3e	0.00951633	87.9486	WT	-4.65475	-0.169403
Prss53	Prss53	0.000213196	32.0236	WT	-8.4533	-0.169756
Lgi4	Lgi4	0.00360794	84.2069	WT	-5.62462	-0.172762
Lipg	Lipg	0.0327919	97.6814	WT	-3.41757	-0.172875
Fgf2	Fgf2	0.00169202	80.5276	WT	-6.38183	-0.175579
Ly6g5b	Ly6g5b	0.00134485	76.2582	WT	-6.61147	-0.179002
Iglon5	Iglon5	0.0124221	97.73	WT	-4.38828	-0.181309
Tac1	Tac1	0.0201	89.4551	WT	-3.90703	-0.183645
Mst1	Mst1	0.00144329	23.3808	WT	-6.54083	-0.185522
Txndc16	Txndc16	0.0504997	99.8473	WT	-2.98579	-0.188674
Calcb	Calcb	0.00120649	49.5661	WT	-6.72004	-0.193872
Amy1	Amy1	0.000715844	65.3176	WT	-7.24205	-0.198228
Adm2	Adm2	0.014619	93.1343	WT	-4.22543	-0.199619
Serping1	Serping1	0.164587	99.6668	WT	-1.80432	-0.201383
Fstl4	Fstl4	0.00334084	86.6505	WT	-5.70153	-0.20246
F8	F8	0.00706493	97.008	WT	-4.95261	-0.202616
Serpine1	Serpine1	0.0209433	98.2784	WT	-3.86593	-0.202632
Abhd18	Abhd18	0.0361613	99.9792	WT	-3.31976	-0.203765
Mzb1	Mzb1	0.000820052	62.0896	WT	-7.10614	-0.203867
Nppa	Nppa	0.000299177	18.7504	WT	-8.11447	-0.204537
Cpxm2	Cpxm2	0.000824832	73.7522	WT	-7.10033	-0.207192
Inhbb	Inhbb	0.00151263	66.6227	WT	-6.49391	-0.208086
Ppt1	Ppt1	0.216499	100	WT	-1.53017	-0.208353
A2m	A2m	0.00360108	88.5456	WT	-5.62652	-0.208606
Cxcl10	Cxcl10	0.0454612	86.8934	WT	-3.0909	-0.210905
Tg	Tg	0.00178154	82.5338	WT	-6.33028	-0.211203
Nppb	Nppb	0.120621	90.8504	WT	-2.1151	-0.215826
Fam3a	Fam3a	0.13497	100	WT	-2.00271	-0.216078
Fgf5	Fgf5	0.0164583	92.9538	WT	-4.10693	-0.226781
Luzp2	Luzp2	0.0101635	95.7654	WT	-4.58895	-0.226962
Creg2	Creg2	0.00123242	69.0385	WT	-6.69877	-0.227247
Gdf15	Gdf15	0.00578401	90.5241	WT	-5.15266	-0.22919
Scube2	Scube2	0.00108238	68.8025	WT	-6.82859	-0.229296
Crhbp	Crhbp	0.00180372	70.2464	WT	-6.3179	-0.23027
Ly86	Ly86	0.0274351	65.5328	WT	-3.59593	-0.233565
Gpld1	Gpld1	0.00154783	85.7272	WT	-6.4709	-0.23557
Wfdc3	Wfdc3	0.00247712	83.9292	WT	-6.00066	-0.237429
Rnpep	Rnpep	0.254039	100	WT	-1.37027	-0.237703
Mmp21	Mmp21	8.79e-05	22.9434	WT	-9.3393	-0.241394
Qpct	Qpct	0.0109352	97.4106	WT	-4.51577	-0.242493
Tslp	Tslp	0.00169047	82.7768	WT	-6.38275	-0.242971
Lrrc17	Lrrc17	0.0120072	95.7376	WT	-4.42225	-0.245194
Asah1	Asah1	0.286147	100	WT	-1.25125	-0.245381
Htra3	Htra3	0.0098713	98.3131	WT	-4.61812	-0.245647
Pnoc	Pnoc	0.00225893	80.7359	WT	-6.09286	-0.245818
Ccl21a	Ccl21a	0.00030307	36.647	WT	-8.10155	-0.247402
Sema3d	Sema3d	0.0389706	98.9309	WT	-3.24495	-0.248618
Sfrp4	Sfrp4	0.00384914	71.8778	WT	-5.55991	-0.249053
C1rl	C1rl	0.00452491	93.4537	WT	-5.39816	-0.2527
Scg2	Scg2	0.00265273	52.2457	WT	-5.93216	-0.253626
Scpep1	Scpep1	0.391187	100	WT	-0.938571	-0.25384
Il23a	Il23a	0.000919116	52.5304	WT	-6.9921	-0.255716
Fgf16	Fgf16	0.00148784	53.8424	WT	-6.51043	-0.260043
Prss33	Prss33	0.000131821	26.4491	WT	-8.93407	-0.265096
Ngf	Ngf	0.00678405	94.9045	WT	-4.99318	-0.269847
Fgl1	Fgl1	0.00475894	94.0299	WT	-5.34773	-0.270087
Pdgfrl	Pdgfrl	0.0370034	98.9032	WT	-3.29674	-0.271349
Prok1	Prok1	0.00061807	40.1527	WT	-7.38891	-0.272072
Endod1	Endod1	0.0337811	99.9931	WT	-3.38785	-0.272226
Plau	Plau	0.0172076	98.3547	WT	-4.0624	-0.272249
Alb	Alb	0.00507264	89.0802	WT	-5.28389	-0.27408
Pamr1	Pamr1	0.0154635	95.9944	WT	-4.16927	-0.279381
Cp	Cp	0.00116804	48.6914	WT	-6.75243	-0.280562
Rnls	Rnls	0.0177713	97.6258	WT	-4.03017	-0.280688
Tshb	Tshb	0.000245789	33.9188	WT	-8.31104	-0.28069
Nell2	Nell2	0.03242	96.7442	WT	-3.42898	-0.282008
Twsg1	Twsg1	0.252306	100	WT	-1.37711	-0.289967
Pla2g7	Pla2g7	0.0790403	99.5141	WT	-2.5378	-0.292356
Gas6	Gas6	0.0180948	97.4731	WT	-4.01213	-0.292891
Chgb	Chgb	0.00784701	88.5109	WT	-4.84762	-0.307074
Wfikkn2	Wfikkn2	0.000651978	71.6834	WT	-7.3355	-0.307213
Crispld2	Crispld2	0.247631	99.8612	WT	-1.39582	-0.308624
Defb42	Defb42	0.00830902	96.4318	WT	-4.79041	-0.308813
Bmper	Bmper	0.253355	99.8334	WT	-1.37297	-0.310572
C1qc	C1qc	0.0856482	73.9396	WT	-2.45751	-0.312445
Pdyn	Pdyn	0.00129945	48.3513	WT	-6.64581	-0.314556
Gatd1	Gatd1	0.38014	100	WT	-0.967216	-0.321938
Insl6	Insl6	0.032574	99.8403	WT	-3.42424	-0.330597
Spint1	Spint1	0.0460493	99.2572	WT	-3.07804	-0.333576
Rspo3	Rspo3	0.328575	100	WT	-1.11299	-0.339557
Nptx2	Nptx2	0.0493843	99.0489	WT	-3.00812	-0.340304
Man2b2	Man2b2	0.0377436	99.9931	WT	-3.27694	-0.346204
Cfi	Cfi	0.000404347	34.3908	WT	-7.81324	-0.349266
Tinagl1	Tinagl1	0.0410133	99.8612	WT	-3.19386	-0.354176
Ctsd	Ctsd	0.682503	100	WT	-0.381989	-0.360609
Adm	Adm	0.0290023	99.3058	WT	-3.54038	-0.372379
Spata6	Spata6	0.195631	100	WT	-1.63152	-0.381627
Chrdl2	Chrdl2	0.0065573	90.4408	WT	-5.02718	-0.384177
Cpa1	Cpa1	0.0480821	98.6394	WT	-3.03484	-0.385975
Pdgfb	Pdgfb	0.0239573	99.3752	WT	-3.73148	-0.386196
Smpdl3a	Smpdl3a	0.049748	100	WT	-3.00078	-0.388403
Tuft1	Tuft1	0.0664787	99.8056	WT	-2.71087	-0.390664
Col20a1	Col20a1	0.00259868	87.7057	WT	-5.95275	-0.399861
Igfbp6	Igfbp6	0.00955791	95.4321	WT	-4.65039	-0.405613
Nbl1	Nbl1	0.135795	99.7084	WT	-1.99661	-0.426639
Rnaset2a	Rnaset2a	0.170872	99.5696	WT	-1.76684	-0.467486
Rnaset2b	Rnaset2b	0.191192	100	WT	-1.65448	-0.485275
Ssc4d	Ssc4d	0.0330265	100	WT	-3.41045	-0.547819
Igf2	Igf2	1.37122	100	WT	0.315699	-0.621699

## Sheet: Data S3
	p_val	avg_log2FC	pct.1	pct.2	p_val_adj	cluster	gene
Hspb1	4.56e-12	1.87935	0.632	0.397	9.21e-08	WT	Hspb1
Nppb	6.1e-16	1.67515	0.438	0.123	1.23e-11	WT	Nppb
Tagln	7.52e-15	1.55908	0.688	0.356	1.52e-10	WT	Tagln
Tnfrsf12a	7.66e-20	1.51815	0.701	0.397	1.55e-15	WT	Tnfrsf12a
Cldn4	2e-22	1.49089	0.938	0.826	4.04e-18	WT	Cldn4
Herpud1	3.71e-27	1.4609	0.708	0.361	7.5e-23	WT	Herpud1
Mthfd2	1.07e-24	1.34451	0.83	0.626	2.17e-20	WT	Mthfd2
Atf3	7.53e-19	1.30414	0.76	0.379	1.52e-14	WT	Atf3
Ifrd1	1.21e-22	1.29814	0.882	0.612	2.45e-18	WT	Ifrd1
Sfn	3.83e-21	1.26562	0.705	0.374	7.74e-17	WT	Sfn
Krt18	5.69e-15	1.23526	0.983	0.904	1.15e-10	WT	Krt18
Krt8	1.22e-13	1.15517	0.969	0.913	2.47e-09	WT	Krt8
Clu	5.41e-13	1.06047	0.646	0.379	1.09e-08	WT	Clu
Klf5	8.77e-16	1.00346	0.674	0.374	1.77e-11	WT	Klf5
Klf6	3.12e-13	0.995856	0.892	0.667	6.3e-09	WT	Klf6
Rpl10-ps3	1.54e-10	0.995334	0.719	0.58	3.12e-06	WT	Rpl10-ps3
Cldn7	3.12e-25	0.977487	0.965	0.895	6.31e-21	WT	Cldn7
Slc3a2	1.66e-25	0.975734	0.892	0.721	3.36e-21	WT	Slc3a2
Trib3	1.33e-25	0.961715	0.583	0.169	2.69e-21	WT	Trib3
Eif4ebp1	1.31e-20	0.954241	0.903	0.781	2.65e-16	WT	Eif4ebp1
Tpm1	5.9e-16	0.954178	0.976	0.941	1.19e-11	WT	Tpm1
Hbegf	1.75e-11	0.947878	0.594	0.338	3.54e-07	WT	Hbegf
Phlda1	6.63e-07	0.947855	0.889	0.731	0.0133946	WT	Phlda1
Csrp1	5.3e-17	0.946228	0.851	0.639	1.07e-12	WT	Csrp1
Rpl9-ps6	1.06e-07	0.938157	0.747	0.607	0.00213422	WT	Rpl9-ps6
Gm8797	6.24e-13	0.937182	0.688	0.452	1.26e-08	WT	Gm8797
Rrad	4.5e-15	0.920698	0.552	0.251	9.09e-11	WT	Rrad
Fdps	6.26e-15	0.917398	0.774	0.58	1.26e-10	WT	Fdps
Tagln2	1.67e-14	0.908946	0.924	0.813	3.37e-10	WT	Tagln2
Lmna	1.33e-18	0.905657	0.778	0.507	2.69e-14	WT	Lmna
Cnn2	6.19e-15	0.905646	0.865	0.694	1.25e-10	WT	Cnn2
Tuba1c	1.29e-13	0.886673	0.83	0.68	2.6e-09	WT	Tuba1c
Nab2	1.59e-18	0.83909	0.625	0.306	3.2e-14	WT	Nab2
Ywhaq	3.36e-18	0.835566	0.934	0.836	6.79e-14	WT	Ywhaq
Hspa5	2.39e-21	0.826953	0.972	0.909	4.84e-17	WT	Hspa5
Mrps6	2.36e-21	0.804979	0.865	0.685	4.77e-17	WT	Mrps6
Tacstd2	5.84e-15	0.803783	0.774	0.534	1.18e-10	WT	Tacstd2
Sprr1a	1.69e-08	0.796829	0.174	0.018	0.000341361	WT	Sprr1a
Cyr61	3.4e-12	0.794748	0.927	0.699	6.86e-08	WT	Cyr61
F3	4.09e-09	0.790755	0.667	0.411	8.25e-05	WT	F3
Sesn2	1.04e-20	0.789176	0.698	0.356	2.1e-16	WT	Sesn2
Bcar1	3.63e-17	0.786215	0.91	0.662	7.33e-13	WT	Bcar1
Erh	5.21e-14	0.766768	0.91	0.776	1.05e-09	WT	Erh
Gapdh	1.49e-14	0.764819	0.986	1	3.02e-10	WT	Gapdh
Actg1	6.77e-29	0.736281	1	1	1.37e-24	WT	Actg1
Asns	1.09e-20	0.732038	0.653	0.301	2.21e-16	WT	Asns
Sqstm1	1.99e-16	0.723525	0.924	0.79	4.02e-12	WT	Sqstm1
Rpl13a	1.67e-10	0.719326	0.944	0.845	3.36e-06	WT	Rpl13a
Nars	7.45e-19	0.71599	0.868	0.694	1.5e-14	WT	Nars
Dstn	2.07e-20	0.712997	0.99	0.959	4.18e-16	WT	Dstn
Chac1	2.19e-16	0.712586	0.5	0.187	4.43e-12	WT	Chac1
Myl12a	1.63e-16	0.708273	0.972	0.973	3.3e-12	WT	Myl12a
Vcl	2.17e-11	0.69284	0.802	0.575	4.38e-07	WT	Vcl
Nme2	2.62e-09	0.688576	0.927	0.858	5.3e-05	WT	Nme2
Plk2	5.82e-09	0.68698	0.694	0.457	0.000117569	WT	Plk2
Zyx	9.42e-16	0.673432	0.924	0.767	1.9e-11	WT	Zyx
Atf4	1.31e-16	0.671727	0.927	0.758	2.64e-12	WT	Atf4
Uba52	1.17e-05	0.669372	0.955	0.945	0.237012	WT	Uba52
Gadd45a	8.92e-14	0.667733	0.753	0.489	1.8e-09	WT	Gadd45a
Ddit3	2.71e-18	0.665724	0.691	0.342	5.48e-14	WT	Ddit3
Dnaja1	9.49e-09	0.657765	0.983	0.977	0.000191695	WT	Dnaja1
S100a6	2.06e-08	0.651736	0.618	0.447	0.000416347	WT	S100a6
Eno1	4.73e-08	0.651253	0.979	0.986	0.000955596	WT	Eno1
Nes	1.16e-10	0.648376	0.733	0.507	2.33e-06	WT	Nes
Wdr1	3.13e-18	0.648363	0.938	0.753	6.32e-14	WT	Wdr1
Myc	7.97e-12	0.639528	0.819	0.534	1.61e-07	WT	Myc
Psat1	1.51e-15	0.635265	0.858	0.699	3.05e-11	WT	Psat1
Gars	2.98e-17	0.627984	0.896	0.79	6.01e-13	WT	Gars
Chchd2	1.64e-12	0.626972	0.958	0.95	3.31e-08	WT	Chchd2
Slc38a2	1.11e-15	0.609375	0.955	0.749	2.23e-11	WT	Slc38a2
Ube2v1	2.73e-13	0.602406	0.708	0.457	5.51e-09	WT	Ube2v1
Nectin2	7.88e-16	0.601485	0.948	0.804	1.59e-11	WT	Nectin2
Sparc	2.51e-09	0.595508	0.906	0.776	5.06e-05	WT	Sparc
Pdlim7	8.62e-12	0.595065	0.917	0.785	1.74e-07	WT	Pdlim7
Eif1	3.44e-22	0.592652	0.993	1	6.95e-18	WT	Eif1
Eif2s2	1.76e-22	0.591909	0.983	0.932	3.56e-18	WT	Eif2s2
Anxa5	1.61e-11	0.587892	0.892	0.808	3.26e-07	WT	Anxa5
Ppp1r15a	1.01e-11	0.587286	0.837	0.571	2.03e-07	WT	Ppp1r15a
Cldn3	8.12e-12	0.58272	0.924	0.79	1.64e-07	WT	Cldn3
Elf1	2.81e-12	0.57126	0.743	0.516	5.67e-08	WT	Elf1
Yars	7.95e-16	0.56551	0.833	0.598	1.6e-11	WT	Yars
Hspd1	2.36e-10	0.561882	0.986	0.991	4.76e-06	WT	Hspd1
Manf	1.02e-15	0.56177	0.958	0.863	2.07e-11	WT	Manf
Fhl2	6.58e-12	0.558678	0.535	0.269	1.33e-07	WT	Fhl2
Hspa8	1.23e-09	0.55719	1	1	2.48e-05	WT	Hspa8
Coq10b	1.22e-16	0.552928	0.67	0.338	2.46e-12	WT	Coq10b
Cebpb	2.54e-08	0.54998	0.639	0.457	0.000512809	WT	Cebpb
Malat1	1.11e-06	0.546639	0.986	0.968	0.0223355	WT	Malat1
Adrm1	1.6e-16	0.546269	0.903	0.74	3.22e-12	WT	Adrm1
Krt19	3.65e-16	0.544563	0.503	0.164	7.38e-12	WT	Krt19
F2rl1	5.21e-12	0.542136	0.667	0.402	1.05e-07	WT	F2rl1
Hist1h2bc	5.36e-08	0.539992	0.385	0.174	0.00108143	WT	Hist1h2bc
S100a11	8.76e-07	0.539821	0.889	0.822	0.0176864	WT	S100a11
Ghitm	1.28e-15	0.5389	0.941	0.854	2.58e-11	WT	Ghitm
Adamts1	6.95e-10	0.532878	0.611	0.352	1.4e-05	WT	Adamts1
Cxcl10	4.21e-06	0.531706	0.361	0.174	0.0849062	WT	Cxcl10
Eif5	2.35e-15	0.524406	0.976	0.954	4.74e-11	WT	Eif5
Rras2	8.28e-11	0.522702	0.785	0.575	1.67e-06	WT	Rras2
Edn1	7.44e-08	0.521079	0.372	0.16	0.00150306	WT	Edn1
Rheb	8.04e-18	0.515761	0.948	0.895	1.62e-13	WT	Rheb
Rhob	7.31e-11	0.509158	0.969	0.785	1.48e-06	WT	Rhob
Plaur	6.75e-17	0.508421	0.337	0.037	1.36e-12	WT	Plaur
Ube2b	3.98e-15	0.501081	0.958	0.9	8.03e-11	WT	Ube2b
Ahnak	7.09e-09	0.497698	0.573	0.329	0.000143151	WT	Ahnak
Actn4	3.36e-10	0.497112	0.91	0.767	6.79e-06	WT	Actn4
Hsph1	4e-05	0.491045	0.851	0.708	0.806785	WT	Hsph1
Slc7a5	4.22e-17	0.490688	0.708	0.402	8.52e-13	WT	Slc7a5
Vgf	5.75e-13	0.489135	0.306	0.05	1.16e-08	WT	Vgf
Xbp1	1.27e-13	0.485434	0.795	0.589	2.57e-09	WT	Xbp1
Map1lc3a	1.94e-11	0.485215	0.92	0.763	3.91e-07	WT	Map1lc3a
Relb	1.89e-09	0.482804	0.535	0.288	3.82e-05	WT	Relb
Hbp1	8.76e-13	0.481703	0.882	0.653	1.77e-08	WT	Hbp1
Anxa2	3.57e-15	0.480656	0.465	0.142	7.22e-11	WT	Anxa2
Creb5	9.67e-15	0.480517	0.556	0.237	1.95e-10	WT	Creb5
Myl9	2.15e-09	0.478715	0.576	0.333	4.34e-05	WT	Myl9
Tes	2.29e-12	0.478621	0.951	0.854	4.62e-08	WT	Tes
Bcl10	1.17e-13	0.476391	0.799	0.543	2.36e-09	WT	Bcl10
Rpl36al	1.29e-06	0.475315	0.896	0.781	0.0259559	WT	Rpl36al
Errfi1	0.000104364	0.474501	0.681	0.525	1	WT	Errfi1
Dcdc2a	3.52e-17	0.474158	0.649	0.274	7.11e-13	WT	Dcdc2a
Pqlc1	5.77e-11	0.47054	0.597	0.333	1.16e-06	WT	Pqlc1
Rps7	3.24e-16	0.464145	0.997	1	6.53e-12	WT	Rps7
Pawr	3.63e-08	0.463743	0.837	0.671	0.000733667	WT	Pawr
Rtn4	1.46e-11	0.46066	0.962	0.886	2.94e-07	WT	Rtn4
Hsp90b1	9.4e-18	0.460053	0.972	0.968	1.9e-13	WT	Hsp90b1
Bbc3	1.92e-12	0.455139	0.764	0.484	3.87e-08	WT	Bbc3
Hsp90aa1	7.87e-08	0.45119	0.997	1	0.00158824	WT	Hsp90aa1
Glipr2	6.63e-19	0.449375	0.483	0.119	1.34e-14	WT	Glipr2
Cystm1	6.03e-13	0.44832	0.847	0.612	1.22e-08	WT	Cystm1
Atp6v0c	3.52e-17	0.447538	0.955	0.895	7.1e-13	WT	Atp6v0c
Ilk	2.43e-07	0.446369	0.868	0.79	0.0049112	WT	Ilk
Aars	1.15e-12	0.445504	0.816	0.603	2.33e-08	WT	Aars
Nfil3	2.43e-13	0.444555	0.642	0.352	4.9e-09	WT	Nfil3
Jup	6.45e-12	0.443244	0.781	0.557	1.3e-07	WT	Jup
Tmbim6	1.85e-15	0.442249	0.951	0.886	3.73e-11	WT	Tmbim6
Timp3	9.09e-11	0.438446	0.59	0.329	1.84e-06	WT	Timp3
Mbnl2	3.29e-12	0.431302	0.83	0.612	6.64e-08	WT	Mbnl2
Gtpbp4	3.97e-11	0.428129	0.906	0.826	8.01e-07	WT	Gtpbp4
Pnrc1	3.42e-11	0.42775	0.962	0.872	6.89e-07	WT	Pnrc1
Maff	2.1e-08	0.426432	0.583	0.338	0.000423118	WT	Maff
Csrnp1	1.55e-10	0.424016	0.528	0.256	3.13e-06	WT	Csrnp1
Myh9	2.64e-08	0.419853	0.885	0.731	0.000532392	WT	Myh9
Pim3	1.22e-10	0.419107	0.826	0.543	2.47e-06	WT	Pim3
Desi2	7.49e-12	0.419024	0.781	0.584	1.51e-07	WT	Desi2
Ctsl	7.17e-09	0.416976	0.931	0.836	0.000144802	WT	Ctsl
Eif2s3y	7.07e-13	0.41628	0.503	0.192	1.43e-08	WT	Eif2s3y
Cnn3	5.55e-10	0.415268	0.986	0.973	1.12e-05	WT	Cnn3
Hmgcs1	1.6e-05	0.415244	0.944	0.886	0.322656	WT	Hmgcs1
Pdcl3	1.59e-09	0.407079	0.896	0.726	3.22e-05	WT	Pdcl3
Msmo1	2.05e-05	0.406041	0.84	0.68	0.41462	WT	Msmo1
Noct	8.13e-09	0.405365	0.573	0.333	0.000164057	WT	Noct
Cth	2e-13	0.405091	0.674	0.37	4.05e-09	WT	Cth
Trib1	2.75e-10	0.404838	0.74	0.502	5.55e-06	WT	Trib1
Itgb1	7.33e-09	0.40467	0.91	0.749	0.000148047	WT	Itgb1
Rbm39	1.52e-08	0.403891	0.99	0.945	0.000307788	WT	Rbm39
Dusp1	1.15e-07	0.403788	0.774	0.548	0.00232243	WT	Dusp1
Tpbg	9.79e-11	0.402826	0.833	0.612	1.98e-06	WT	Tpbg
Rassf1	1.75e-08	0.399324	0.872	0.68	0.000353284	WT	Rassf1
Acat2	1.89e-10	0.395817	0.781	0.534	3.82e-06	WT	Acat2
Hspa1a	0.00160556	0.395257	0.542	0.361	1	WT	Hspa1a
Selenok	1.73e-12	0.394884	0.944	0.845	3.5e-08	WT	Selenok
Baiap2	4.55e-15	0.394664	0.608	0.288	9.19e-11	WT	Baiap2
Lpp	8.86e-08	0.393166	0.851	0.658	0.00178958	WT	Lpp
Snhg12	3.46e-09	0.391085	0.872	0.662	6.98e-05	WT	Snhg12
Rab5a	6.88e-09	0.39068	0.885	0.708	0.000138944	WT	Rab5a
Cars	7.15e-13	0.387761	0.722	0.416	1.44e-08	WT	Cars
5430416N02Rik	2.94e-10	0.386774	0.906	0.644	5.93e-06	WT	5430416N02Rik
Tubb6	6.73e-09	0.386113	0.556	0.329	0.000135949	WT	Tubb6
Dynlt1b	5.67e-08	0.385248	0.694	0.475	0.00114502	WT	Dynlt1b
Rb1cc1	2.3e-07	0.383594	0.812	0.63	0.00464586	WT	Rb1cc1
Meg3	0.00323895	0.381596	0.684	0.562	1	WT	Meg3
Rhbdf1	1.49e-10	0.380791	0.736	0.457	3e-06	WT	Rhbdf1
Hsd17b12	1.06e-10	0.379106	0.854	0.676	2.15e-06	WT	Hsd17b12
Sdcbp	6.71e-11	0.378815	0.913	0.808	1.35e-06	WT	Sdcbp
Igfbp2	0.000145968	0.378475	0.955	0.868	1	WT	Igfbp2
Rpl29	2.92e-20	0.377763	0.997	0.995	5.89e-16	WT	Rpl29
Ddit4	1.1e-07	0.369494	0.795	0.589	0.00222366	WT	Ddit4
Brd2	2.88e-09	0.367103	0.944	0.84	5.82e-05	WT	Brd2
Tuba1b	0.00734429	0.366515	0.972	0.982	1	WT	Tuba1b
Ubc	0.00391434	0.366426	0.965	0.954	1	WT	Ubc
Btf3l4	1.27e-08	0.365311	0.844	0.667	0.000255412	WT	Btf3l4
Snrnp48	2.15e-07	0.363916	0.854	0.68	0.00433475	WT	Snrnp48
Chka	1.31e-05	0.3626	0.833	0.653	0.263752	WT	Chka
Wsb1	1.8e-06	0.361815	0.91	0.708	0.0364086	WT	Wsb1
Klf7	5.26e-06	0.361061	0.705	0.502	0.106243	WT	Klf7
Cnn1	1.41e-10	0.360999	0.333	0.091	2.84e-06	WT	Cnn1
Azin1	2.82e-06	0.360771	0.861	0.717	0.0569823	WT	Azin1
Rasl11b	4.01e-08	0.360524	0.639	0.388	0.000810518	WT	Rasl11b
Slc7a1	4.61e-11	0.357302	0.559	0.297	9.31e-07	WT	Slc7a1
Lamp1	4.09e-11	0.356738	0.938	0.854	8.26e-07	WT	Lamp1
Ergic2	1.24e-12	0.356676	0.872	0.699	2.51e-08	WT	Ergic2
Fxr1	1.51e-10	0.352752	0.865	0.68	3.05e-06	WT	Fxr1
Eif3j1	2.27e-11	0.352036	0.819	0.63	4.57e-07	WT	Eif3j1
Sypl	1.99e-12	0.351498	0.861	0.68	4.02e-08	WT	Sypl
Ahcy	2.58e-08	0.351279	0.743	0.525	0.000521628	WT	Ahcy
Kif5b	4.58e-09	0.350231	0.948	0.872	9.24e-05	WT	Kif5b
Sap18	2.2e-11	0.350202	0.944	0.89	4.44e-07	WT	Sap18
Csnk1e	2.16e-08	0.350052	0.889	0.753	0.000435393	WT	Csnk1e
Ehd4	3.84e-13	0.347634	0.5	0.196	7.75e-09	WT	Ehd4
Ubxn4	3.39e-09	0.347173	0.938	0.795	6.85e-05	WT	Ubxn4
Marveld2	3.28e-10	0.345706	0.674	0.425	6.62e-06	WT	Marveld2
H2-D1	9.82e-10	0.344555	0.549	0.274	1.98e-05	WT	H2-D1
Arpc5	1.15e-07	0.344082	0.91	0.74	0.00232109	WT	Arpc5
Tmem171	3.31e-16	0.342961	0.295	0.018	6.68e-12	WT	Tmem171
Sh3glb1	1.06e-07	0.341892	0.903	0.763	0.00213741	WT	Sh3glb1
Slc1a4	5.16e-17	0.341096	0.448	0.11	1.04e-12	WT	Slc1a4
Ube2d3	4.24e-11	0.340548	0.986	0.959	8.56e-07	WT	Ube2d3
Eef2	2.16e-13	0.340487	0.993	0.995	4.36e-09	WT	Eef2
Myl6	7.67e-11	0.339939	0.986	0.977	1.55e-06	WT	Myl6
Tars	8.21e-10	0.338257	0.83	0.626	1.66e-05	WT	Tars
Epcam	5.99e-07	0.334621	0.972	0.904	0.0120959	WT	Epcam
H2-K1	5.95e-08	0.329387	0.486	0.251	0.00120149	WT	H2-K1
Cyth2	2.94e-08	0.329367	0.899	0.767	0.000594269	WT	Cyth2
Spcs2	4.44e-11	0.329261	0.951	0.868	8.97e-07	WT	Spcs2
Ndfip2	8.34e-11	0.32859	0.812	0.607	1.68e-06	WT	Ndfip2
Rock2	5.43e-08	0.32821	0.733	0.53	0.00109653	WT	Rock2
Agpat4	2.77e-10	0.328178	0.771	0.516	5.6e-06	WT	Agpat4
Atxn2l	1.99e-07	0.327843	0.84	0.644	0.00401785	WT	Atxn2l
Tmed2	1.58e-14	0.323699	0.972	0.904	3.19e-10	WT	Tmed2
Dhx40	4.33e-08	0.323342	0.91	0.772	0.000873382	WT	Dhx40
Ube2d2a	5.19e-11	0.321863	0.986	0.918	1.05e-06	WT	Ube2d2a
Ier5	3.62e-11	0.321178	0.594	0.301	7.3e-07	WT	Ier5
Pabpc1	1.45e-12	0.320962	1	0.982	2.93e-08	WT	Pabpc1
Zwint	2.27e-08	0.318844	0.944	0.822	0.000457463	WT	Zwint
Taf15	1.27e-07	0.31857	0.951	0.836	0.00256527	WT	Taf15
Ptpn2	8.69e-09	0.31851	0.833	0.689	0.000175473	WT	Ptpn2
Pnp	1.45e-10	0.318141	0.562	0.297	2.94e-06	WT	Pnp
Syf2	9.61e-10	0.317976	0.837	0.648	1.94e-05	WT	Syf2
Bcam	9.39e-05	0.316851	0.958	0.817	1	WT	Bcam
Ets2	5.01e-11	0.315894	0.562	0.283	1.01e-06	WT	Ets2
Pnpla8	7.71e-12	0.31574	0.705	0.42	1.56e-07	WT	Pnpla8
Samd4	3.57e-14	0.314236	0.448	0.142	7.21e-10	WT	Samd4
Clic4	6.76e-07	0.314043	0.91	0.758	0.0136572	WT	Clic4
Chmp2b	6.49e-09	0.313309	0.84	0.626	0.000131112	WT	Chmp2b
Dusp14	1.13e-08	0.312354	0.469	0.224	0.000228547	WT	Dusp14
Srek1	3.28e-05	0.311807	0.91	0.79	0.663227	WT	Srek1
Wwtr1	1.02e-08	0.311565	0.66	0.452	0.000205163	WT	Wwtr1
Btg2	0.00118884	0.3113	0.799	0.621	1	WT	Btg2
Chordc1	7.88e-06	0.31073	0.924	0.781	0.159056	WT	Chordc1
Atf5	2.54e-08	0.309242	0.576	0.361	0.000512827	WT	Atf5
Hsp90ab1	2.29e-10	0.308859	1	1	4.62e-06	WT	Hsp90ab1
Krt7	9.81e-05	0.30745	0.59	0.416	1	WT	Krt7
Nr4a1	9.41e-06	0.307379	0.635	0.406	0.189903	WT	Nr4a1
Acsl3	1.79e-07	0.306	0.757	0.557	0.00360434	WT	Acsl3
Serinc3	4.58e-11	0.30572	0.667	0.374	9.25e-07	WT	Serinc3
mt-Nd4l	2.57e-07	0.305581	0.979	1	0.00518658	WT	mt-Nd4l
Ubb	1.31e-12	0.303698	0.993	1	2.65e-08	WT	Ubb
Hax1	1.93e-08	0.302781	0.917	0.785	0.000389145	WT	Hax1
Klhl24	5.01e-07	0.302007	0.847	0.635	0.0101223	WT	Klhl24
Mapk8ip1	1.64e-08	0.301696	0.781	0.539	0.000331277	WT	Mapk8ip1
Vmp1	1.83e-10	0.301632	0.826	0.575	3.69e-06	WT	Vmp1
Wls	1.15e-08	0.301344	0.84	0.63	0.000232429	WT	Wls
Nup62	2.68e-08	0.300929	0.868	0.694	0.000541345	WT	Nup62
Rbpms	5.47e-05	0.300905	0.934	0.877	1	WT	Rbpms
F11r	2.46e-07	0.300325	0.917	0.767	0.00497661	WT	F11r
Nfat5	0.00567047	0.300074	0.708	0.521	1	WT	Nfat5
Ptbp3	0.000418751	0.299033	0.948	0.89	1	WT	Ptbp3
Nptn	8.98e-12	0.298763	0.809	0.553	1.81e-07	WT	Nptn
Ezr	2.16e-05	0.297739	0.938	0.877	0.435979	WT	Ezr
Wnt6	0.0013941	0.297647	0.806	0.635	1	WT	Wnt6
Atp1a1	2.09e-06	0.297447	0.885	0.776	0.0422311	WT	Atp1a1
Rnf4	4.49e-06	0.295721	0.906	0.753	0.090651	WT	Rnf4
Rnf128	3.71e-06	0.295442	0.743	0.539	0.0749187	WT	Rnf128
Pdcd10	2.04e-07	0.295277	0.847	0.726	0.00412737	WT	Pdcd10
Sarnp	2.55e-08	0.294979	0.913	0.808	0.000515279	WT	Sarnp
Ankrd11	0.000185607	0.294948	0.899	0.831	1	WT	Ankrd11
Slc25a4	1.95e-08	0.294179	0.962	0.941	0.00039278	WT	Slc25a4
Pole4	4.04e-07	0.292285	0.872	0.74	0.00815151	WT	Pole4
Cyp51	2.44e-06	0.291842	0.83	0.708	0.0492721	WT	Cyp51
Ajuba	1.13e-06	0.291166	0.837	0.589	0.0227316	WT	Ajuba
Nop58	7.76e-06	0.290569	0.938	0.89	0.156589	WT	Nop58
Stc2	2.69e-14	0.289329	0.441	0.128	5.44e-10	WT	Stc2
Ap1s3	3.5e-06	0.28924	0.833	0.644	0.0707608	WT	Ap1s3
Gm26532	0.000455347	0.289097	0.316	0.183	1	WT	Gm26532
Scamp4	3.66e-14	0.288122	0.597	0.274	7.39e-10	WT	Scamp4
Ubald2	1.16e-06	0.288074	0.962	0.89	0.0234865	WT	Ubald2
Cnih4	1.31e-06	0.28807	0.868	0.799	0.0264951	WT	Cnih4
Mob4	1.12e-06	0.287909	0.906	0.781	0.0226248	WT	Mob4
Gadd45b	4.59e-05	0.287888	0.524	0.324	0.92741	WT	Gadd45b
Nmd3	2.37e-08	0.286578	0.778	0.507	0.000478869	WT	Nmd3
Psph	1.11e-10	0.286426	0.76	0.479	2.24e-06	WT	Psph
Vapa	6.91e-09	0.286131	0.969	0.904	0.000139566	WT	Vapa
Ctsc	4.94e-12	0.285963	0.59	0.292	9.96e-08	WT	Ctsc
Oser1	2.72e-08	0.283101	0.826	0.584	0.000548472	WT	Oser1
Rpf1	3.74e-10	0.283086	0.802	0.575	7.55e-06	WT	Rpf1
Stt3a	1.99e-08	0.282479	0.83	0.603	0.000402708	WT	Stt3a
Cdca4	1.1e-06	0.28227	0.875	0.694	0.0222384	WT	Cdca4
Eef1e1	3.98e-07	0.281296	0.878	0.717	0.00804397	WT	Eef1e1
Laptm4b	3.93e-08	0.281214	0.885	0.735	0.000792944	WT	Laptm4b
Fam103a1	1.44e-07	0.28084	0.885	0.694	0.00290316	WT	Fam103a1
Ahsa2	1.35e-06	0.280816	0.826	0.685	0.0271989	WT	Ahsa2
Sub1	2.43e-12	0.280474	0.976	0.954	4.91e-08	WT	Sub1
Lmbr1l	1.6e-10	0.279096	0.642	0.37	3.23e-06	WT	Lmbr1l
Tgif1	6.68e-08	0.278476	0.889	0.731	0.00134874	WT	Tgif1
Rcan1	1.4e-08	0.278204	0.514	0.279	0.000283113	WT	Rcan1
Cd2ap	8.46e-07	0.27765	0.823	0.603	0.0170883	WT	Cd2ap
Cdh16	9.11e-06	0.27757	0.656	0.447	0.184008	WT	Cdh16
Yrdc	3.94e-06	0.277334	0.83	0.639	0.079631	WT	Yrdc
Tmem163	3.34e-06	0.277135	0.969	0.895	0.0674719	WT	Tmem163
Rnd3	2.13e-06	0.276861	0.726	0.502	0.0429182	WT	Rnd3
1810032O08Rik	7.48e-09	0.276002	0.76	0.479	0.000151072	WT	1810032O08Rik
Hnrnpdl	4.53e-08	0.275865	0.993	0.959	0.000913619	WT	Hnrnpdl
Idi1	0.000424169	0.275847	0.785	0.689	1	WT	Idi1
Serpinh1	8.89e-07	0.275843	0.972	0.954	0.0179571	WT	Serpinh1
Ddx3y	4.16e-12	0.275735	0.438	0.146	8.4e-08	WT	Ddx3y
Bsdc1	9.74e-10	0.275704	0.712	0.425	1.97e-05	WT	Bsdc1
Zfand5	1.32e-05	0.275585	0.941	0.831	0.267085	WT	Zfand5
Fdft1	0.000148379	0.274741	0.865	0.79	1	WT	Fdft1
Mat2b	1.03e-07	0.273194	0.858	0.68	0.00208305	WT	Mat2b
Jagn1	4.11e-07	0.273167	0.792	0.63	0.00829561	WT	Jagn1
Fnta	1.78e-08	0.272726	0.878	0.731	0.000358979	WT	Fnta
Actr3	1.76e-07	0.271598	0.938	0.84	0.00355622	WT	Actr3
Emc7	6.63e-09	0.271534	0.837	0.607	0.000133857	WT	Emc7
Dapk3	1.9e-07	0.27133	0.812	0.639	0.00383303	WT	Dapk3
Phlda2	2.61e-09	0.27093	0.257	0.059	5.27e-05	WT	Phlda2
Prss23	1.29e-05	0.270448	0.611	0.457	0.259969	WT	Prss23
Ttc3	6.5e-07	0.270307	0.969	0.9	0.0131262	WT	Ttc3
Tmem128	1.75e-09	0.26975	0.878	0.685	3.54e-05	WT	Tmem128
Ddr1	4e-07	0.268681	0.611	0.384	0.00806917	WT	Ddr1
Adm	3.56e-07	0.268463	0.253	0.078	0.00719649	WT	Adm
Arf6	1.19e-07	0.267919	0.91	0.744	0.00240584	WT	Arf6
Hspa9	9.12e-06	0.267221	0.931	0.881	0.184163	WT	Hspa9
Psmd11	5.03e-08	0.267206	0.944	0.904	0.001016	WT	Psmd11
Ier3	1.92e-06	0.267157	0.441	0.251	0.038805	WT	Ier3
Plod2	4.59e-07	0.266888	0.681	0.452	0.00926701	WT	Plod2
Rnaset2a	2.95e-10	0.266135	0.507	0.233	5.96e-06	WT	Rnaset2a
Aldoa	0.000250736	0.264899	0.983	0.995	1	WT	Aldoa
Palld	0.00010784	0.264351	0.469	0.311	1	WT	Palld
Arid4b	1.92e-05	0.264319	0.882	0.763	0.387936	WT	Arid4b
Stx5a	3.53e-07	0.264132	0.833	0.621	0.00712783	WT	Stx5a
Trip6	2.15e-06	0.263316	0.861	0.708	0.0433199	WT	Trip6
Nab1	7.86e-14	0.262291	0.438	0.132	1.59e-09	WT	Nab1
Rbms1	4.65e-05	0.261714	0.903	0.717	0.938921	WT	Rbms1
Dnajb9	5.35e-07	0.261693	0.528	0.315	0.0107952	WT	Dnajb9
Ctsd	5.12e-06	0.261563	0.882	0.74	0.103459	WT	Ctsd
Fosl1	2.34e-10	0.260107	0.309	0.078	4.72e-06	WT	Fosl1
Herpud2	4.5e-09	0.259806	0.667	0.416	9.09e-05	WT	Herpud2
Zdhhc20	7.93e-08	0.259457	0.823	0.639	0.00160038	WT	Zdhhc20
Serinc1	1.53e-08	0.25899	0.816	0.58	0.000309271	WT	Serinc1
Polr3d	3.4e-08	0.258393	0.729	0.489	0.000686339	WT	Polr3d
Rbm25	2.89e-06	0.258182	0.958	0.904	0.0583884	WT	Rbm25
Laptm4a	1.79e-07	0.257987	0.969	0.89	0.00362384	WT	Laptm4a
Ociad1	3.23e-07	0.256802	0.917	0.795	0.00652246	WT	Ociad1
Tmem39a	4.75e-07	0.256786	0.781	0.566	0.00959711	WT	Tmem39a
Arf1	2.91e-09	0.25604	0.979	0.95	5.87e-05	WT	Arf1
Hdac1	1.21e-05	0.255597	0.847	0.68	0.244913	WT	Hdac1
Tpm4	1.67e-07	0.255522	0.962	0.932	0.00338176	WT	Tpm4
Klf9	9.59e-11	0.25517	0.382	0.137	1.94e-06	WT	Klf9
Sf1	1.42e-07	0.255065	0.965	0.922	0.0028637	WT	Sf1
Bnip2	6.63e-10	0.254728	0.819	0.571	1.34e-05	WT	Bnip2
Ammecr1l	0.000120209	0.25471	0.785	0.616	1	WT	Ammecr1l
Nfe2l2	7.35e-08	0.254535	0.698	0.47	0.00148418	WT	Nfe2l2
Rnf14	1.58e-09	0.25405	0.698	0.425	3.2e-05	WT	Rnf14
Arpc2	5.16e-08	0.253894	0.955	0.936	0.00104276	WT	Arpc2
Ddx5	3.54e-05	0.253024	0.993	0.986	0.715133	WT	Ddx5
Nop14	3.81e-09	0.252545	0.826	0.616	7.7e-05	WT	Nop14
Ist1	4.99e-07	0.252221	0.865	0.699	0.0100653	WT	Ist1
Ak6	7.32e-05	0.252189	0.84	0.726	1	WT	Ak6
Yipf4	2.81e-07	0.252041	0.816	0.603	0.00567656	WT	Yipf4
Ptp4a1	1.89e-05	0.251561	0.934	0.804	0.38177	WT	Ptp4a1
Mrpl9	3.87e-08	0.251304	0.875	0.721	0.000780629	WT	Mrpl9
Ptpn1	1.28e-07	0.250222	0.778	0.557	0.00258539	WT	Ptpn1

## Sheet: Data S4
	p_val	avg_log2FC	pct.1	pct.2	p_val_adj	cluster	gene
Bsg	2.96e-25	1.21802	0.918	0.436	5.98e-21	E10.5 WT	Bsg
Fxyd6	2.66e-21	1.12836	0.851	0.345	5.38e-17	E10.5 WT	Fxyd6
Mdk	2.58e-32	1.06221	0.995	0.952	5.2e-28	E10.5 WT	Mdk
Atp6v0c	5.63e-24	1.03377	0.851	0.248	1.14e-19	E10.5 WT	Atp6v0c
Serpinh1	2.3e-17	1.02583	0.928	0.594	4.65e-13	E10.5 WT	Serpinh1
Foxc2	7.04e-22	1.01654	0.814	0.242	1.42e-17	E10.5 WT	Foxc2
Gas1	1.23e-22	1.01397	0.82	0.267	2.49e-18	E10.5 WT	Gas1
Tmed2	1.33e-21	0.997896	0.897	0.382	2.69e-17	E10.5 WT	Tmed2
Pax2	2.51e-17	0.923429	0.66	0.182	5.06e-13	E10.5 WT	Pax2
Tmbim6	3.09e-19	0.904727	0.742	0.23	6.23e-15	E10.5 WT	Tmbim6
Tpbg	1.32e-19	0.878376	0.567	0.091	2.67e-15	E10.5 WT	Tpbg
Manf	8.26e-18	0.867318	0.778	0.267	1.67e-13	E10.5 WT	Manf
Rpn2	8.08e-19	0.850575	0.644	0.145	1.63e-14	E10.5 WT	Rpn2
Ddost	2.03e-18	0.844952	0.722	0.206	4.09e-14	E10.5 WT	Ddost
P4hb	6.06e-14	0.827697	0.845	0.455	1.22e-09	E10.5 WT	P4hb
Cd81	5.13e-16	0.826998	0.753	0.261	1.04e-11	E10.5 WT	Cd81
Tecr	2.61e-15	0.801555	0.866	0.448	5.26e-11	E10.5 WT	Tecr
Ppib	1.22e-15	0.797373	0.912	0.533	2.47e-11	E10.5 WT	Ppib
Pabpc1	3.36e-31	0.79241	1	0.982	6.78e-27	E10.5 WT	Pabpc1
Tspan3	1.45e-15	0.790095	0.794	0.315	2.94e-11	E10.5 WT	Tspan3
Ostc	5.03e-15	0.773079	0.83	0.37	1.02e-10	E10.5 WT	Ostc
Dad1	2.55e-15	0.761831	0.856	0.388	5.15e-11	E10.5 WT	Dad1
Uncx	8.2e-13	0.759177	0.701	0.291	1.66e-08	E10.5 WT	Uncx
Ssr2	2.04e-16	0.754307	0.789	0.273	4.12e-12	E10.5 WT	Ssr2
Rpn1	9.58e-18	0.751341	0.572	0.103	1.93e-13	E10.5 WT	Rpn1
Selenof	1.11e-14	0.750627	0.881	0.394	2.25e-10	E10.5 WT	Selenof
Spcs2	8.11e-15	0.740512	0.804	0.327	1.64e-10	E10.5 WT	Spcs2
Laptm4a	8.77e-13	0.738123	0.768	0.339	1.77e-08	E10.5 WT	Laptm4a
Wt1	1.8e-14	0.735671	0.691	0.23	3.64e-10	E10.5 WT	Wt1
Pdia6	7.84e-14	0.722353	0.794	0.333	1.58e-09	E10.5 WT	Pdia6
Cd24a	4.53e-21	0.716521	0.995	0.897	9.16e-17	E10.5 WT	Cd24a
Bcap31	5.19e-17	0.715779	0.536	0.091	1.05e-12	E10.5 WT	Bcap31
Ldha	9.04e-19	0.7122	1	0.988	1.83e-14	E10.5 WT	Ldha
Arl6ip1	2.64e-08	0.70545	0.716	0.364	0.000533989	E10.5 WT	Arl6ip1
Ndfip1	4.65e-16	0.699801	0.737	0.218	9.4e-12	E10.5 WT	Ndfip1
Kdelr2	6.35e-16	0.699012	0.639	0.164	1.28e-11	E10.5 WT	Kdelr2
Tmed9	1.38e-16	0.695885	0.67	0.17	2.79e-12	E10.5 WT	Tmed9
Sec11a	3.77e-15	0.693406	0.696	0.224	7.61e-11	E10.5 WT	Sec11a
Pfkl	4.83e-11	0.683972	0.84	0.533	9.75e-07	E10.5 WT	Pfkl
Tspan6	2.36e-14	0.676986	0.649	0.2	4.76e-10	E10.5 WT	Tspan6
Cd320	4.84e-15	0.672973	0.546	0.121	9.76e-11	E10.5 WT	Cd320
Tcf3	3.09e-12	0.669999	0.892	0.539	6.24e-08	E10.5 WT	Tcf3
Sparc	1.16e-11	0.662096	0.711	0.291	2.35e-07	E10.5 WT	Sparc
Got2	3.7e-13	0.656872	0.876	0.455	7.47e-09	E10.5 WT	Got2
Slc16a3	3.21e-11	0.65435	0.479	0.127	6.48e-07	E10.5 WT	Slc16a3
Ociad1	1.47e-14	0.65144	0.722	0.23	2.97e-10	E10.5 WT	Ociad1
Ctsl	2.98e-13	0.650031	0.644	0.2	6.01e-09	E10.5 WT	Ctsl
Slc25a4	1.68e-12	0.649213	0.918	0.648	3.4e-08	E10.5 WT	Slc25a4
Suclg2	9.65e-14	0.648701	0.716	0.242	1.95e-09	E10.5 WT	Suclg2
C1qtnf12	3.75e-10	0.646374	0.397	0.091	7.57e-06	E10.5 WT	C1qtnf12
Itm2c	3.82e-16	0.639322	0.531	0.097	7.72e-12	E10.5 WT	Itm2c
Mest	1.13e-12	0.631613	0.995	0.958	2.27e-08	E10.5 WT	Mest
Pdia3	1.59e-08	0.627229	0.845	0.515	0.000320063	E10.5 WT	Pdia3
Calr	3.22e-11	0.625202	0.794	0.339	6.49e-07	E10.5 WT	Calr
Surf4	6.44e-15	0.620345	0.655	0.182	1.3e-10	E10.5 WT	Surf4
Selenok	2.95e-13	0.61927	0.716	0.267	5.95e-09	E10.5 WT	Selenok
Lamp1	3.41e-12	0.613102	0.66	0.23	6.88e-08	E10.5 WT	Lamp1
Hoxb2	1.21e-10	0.605443	0.742	0.333	2.45e-06	E10.5 WT	Hoxb2
Sypl	1.06e-15	0.600473	0.526	0.097	2.15e-11	E10.5 WT	Sypl
Hoxa10	9.76e-11	0.594659	0.814	0.37	1.97e-06	E10.5 WT	Hoxa10
Cadm1	2.69e-11	0.593296	0.49	0.139	5.44e-07	E10.5 WT	Cadm1
Tpi1	5.85e-11	0.589863	0.974	0.903	1.18e-06	E10.5 WT	Tpi1
Mfap4	5.91e-14	0.585329	0.562	0.139	1.19e-09	E10.5 WT	Mfap4
Kdelr1	1.62e-12	0.581921	0.701	0.255	3.27e-08	E10.5 WT	Kdelr1
Pabpc4	1.07e-10	0.581552	0.722	0.303	2.16e-06	E10.5 WT	Pabpc4
Cd164	7.49e-16	0.57882	0.582	0.121	1.51e-11	E10.5 WT	Cd164
Gpc3	1.94e-09	0.57874	0.644	0.267	3.91e-05	E10.5 WT	Gpc3
Tmem14c	5.64e-10	0.563331	0.789	0.364	1.14e-05	E10.5 WT	Tmem14c
Ncam1	1.87e-10	0.558078	0.407	0.091	3.78e-06	E10.5 WT	Ncam1
Tfdp1	2.91e-10	0.558006	0.804	0.37	5.87e-06	E10.5 WT	Tfdp1
Tomm20	4.03e-11	0.553233	0.959	0.703	8.14e-07	E10.5 WT	Tomm20
Elavl1	1.57e-10	0.552462	0.902	0.527	3.17e-06	E10.5 WT	Elavl1
Hspd1	1.72e-12	0.548902	1	0.927	3.48e-08	E10.5 WT	Hspd1
Tkt	1.68e-09	0.543487	0.948	0.667	3.39e-05	E10.5 WT	Tkt
Nr2f6	6.73e-14	0.542993	0.603	0.164	1.36e-09	E10.5 WT	Nr2f6
Rpl7	8.27e-26	0.535222	1	1	1.67e-21	E10.5 WT	Rpl7
Pgk1	6.94e-11	0.533032	0.99	0.945	1.4e-06	E10.5 WT	Pgk1
Bnip3	3.88e-06	0.531172	0.624	0.333	0.0782531	E10.5 WT	Bnip3
Tmem33	2.5e-13	0.530342	0.418	0.067	5.05e-09	E10.5 WT	Tmem33
Eno1b	1.71e-09	0.528126	0.825	0.436	3.45e-05	E10.5 WT	Eno1b
Mfap2	2.82e-12	0.527564	0.711	0.248	5.69e-08	E10.5 WT	Mfap2
Rtn3	6.56e-12	0.527155	0.608	0.2	1.32e-07	E10.5 WT	Rtn3
Ndufc2	1.01e-09	0.525756	0.907	0.57	2.04e-05	E10.5 WT	Ndufc2
Leprotl1	3.31e-13	0.525418	0.459	0.091	6.68e-09	E10.5 WT	Leprotl1
Nrm	2.41e-14	0.523395	0.412	0.061	4.86e-10	E10.5 WT	Nrm
Tril	5.12e-11	0.521759	0.459	0.115	1.03e-06	E10.5 WT	Tril
Prdx4	3.91e-11	0.519711	0.675	0.236	7.89e-07	E10.5 WT	Prdx4
Ube2d2a	8.69e-10	0.516774	0.943	0.594	1.75e-05	E10.5 WT	Ube2d2a
Tmem163	9.61e-08	0.513725	0.918	0.612	0.00194026	E10.5 WT	Tmem163
Pdgfc	1.33e-11	0.512348	0.562	0.17	2.69e-07	E10.5 WT	Pdgfc
Tomm40	4.84e-09	0.512307	0.789	0.4	9.78e-05	E10.5 WT	Tomm40
Spcs1	6.2e-09	0.512135	0.794	0.37	0.000125126	E10.5 WT	Spcs1
Kdm2b	2.28e-09	0.511733	0.536	0.194	4.61e-05	E10.5 WT	Kdm2b
Fgfr1	1.68e-11	0.510733	0.412	0.085	3.38e-07	E10.5 WT	Fgfr1
Sf1	1.23e-08	0.50991	0.881	0.515	0.000249118	E10.5 WT	Sf1
Rtn4	5.38e-10	0.509002	0.67	0.291	1.09e-05	E10.5 WT	Rtn4
Cfl2	5.2e-10	0.505892	0.845	0.4	1.05e-05	E10.5 WT	Cfl2
Eef2	1.59e-17	0.50586	1	0.976	3.21e-13	E10.5 WT	Eef2
Timm23	6.03e-10	0.505662	0.82	0.37	1.22e-05	E10.5 WT	Timm23
Tmed1	1.54e-11	0.504858	0.443	0.091	3.12e-07	E10.5 WT	Tmed1
Hsp90b1	3.97e-07	0.49906	0.804	0.461	0.00801529	E10.5 WT	Hsp90b1
Cct4	8.77e-08	0.498173	0.918	0.715	0.00177122	E10.5 WT	Cct4
Hsd17b12	2.03e-13	0.496184	0.521	0.115	4.11e-09	E10.5 WT	Hsd17b12
Cnot7	6.51e-10	0.495314	0.639	0.242	1.31e-05	E10.5 WT	Cnot7
Yipf4	3.81e-11	0.495245	0.443	0.103	7.69e-07	E10.5 WT	Yipf4
Fkbp1a	2.7e-11	0.494774	1	0.873	5.45e-07	E10.5 WT	Fkbp1a
Cnih1	1.11e-11	0.492583	0.706	0.248	2.24e-07	E10.5 WT	Cnih1
Ndufb5	1.95e-08	0.492011	0.902	0.618	0.000394589	E10.5 WT	Ndufb5
Tmem11	8.68e-11	0.490999	0.722	0.285	1.75e-06	E10.5 WT	Tmem11
9530068E07Rik	3.57e-10	0.490717	0.469	0.133	7.21e-06	E10.5 WT	9530068E07Rik
Krtcap2	1.41e-08	0.489804	0.814	0.418	0.000284731	E10.5 WT	Krtcap2
Vdac1	1.52e-11	0.488764	0.979	0.8	3.07e-07	E10.5 WT	Vdac1
Bag6	3.52e-12	0.487163	0.66	0.212	7.11e-08	E10.5 WT	Bag6
Stt3a	5.5e-12	0.486842	0.402	0.073	1.11e-07	E10.5 WT	Stt3a
Ssr3	2.61e-10	0.486393	0.737	0.309	5.26e-06	E10.5 WT	Ssr3
Tmem50a	1.52e-10	0.486066	0.505	0.152	3.07e-06	E10.5 WT	Tmem50a
Slc25a39	3.57e-07	0.485149	0.814	0.521	0.00720093	E10.5 WT	Slc25a39
Sec61a1	2.53e-11	0.481521	0.557	0.158	5.1e-07	E10.5 WT	Sec61a1
Ier2	0.00146292	0.481	0.716	0.467	1	E10.5 WT	Ier2
Ergic1	2.29e-09	0.479539	0.613	0.242	4.61e-05	E10.5 WT	Ergic1
Mettl9	1.61e-08	0.479213	0.892	0.552	0.000325262	E10.5 WT	Mettl9
Tmem128	5.43e-14	0.47905	0.5	0.097	1.1e-09	E10.5 WT	Tmem128
Tmem59	5.58e-10	0.477157	0.546	0.188	1.13e-05	E10.5 WT	Tmem59
Stmn1	2.35e-16	0.476453	1	0.994	4.73e-12	E10.5 WT	Stmn1
Tsc22d1	1.63e-07	0.473711	0.954	0.782	0.00328494	E10.5 WT	Tsc22d1
Hes6	5.19e-12	0.472896	0.469	0.109	1.05e-07	E10.5 WT	Hes6
Uchl3	9.32e-09	0.472674	0.835	0.418	0.000188179	E10.5 WT	Uchl3
Lman2	4.74e-12	0.472365	0.485	0.109	9.57e-08	E10.5 WT	Lman2
Pdia4	7.74e-11	0.468869	0.521	0.145	1.56e-06	E10.5 WT	Pdia4
Mzt1	1.81e-11	0.468805	0.608	0.194	3.65e-07	E10.5 WT	Mzt1
Unc50	1.06e-12	0.468409	0.371	0.048	2.13e-08	E10.5 WT	Unc50
Coq2	1.76e-12	0.46833	0.582	0.17	3.56e-08	E10.5 WT	Coq2
Ssr4	5.43e-10	0.466175	0.665	0.261	1.1e-05	E10.5 WT	Ssr4
Psmg2	4.33e-10	0.464948	0.567	0.2	8.74e-06	E10.5 WT	Psmg2
Pgam1	7.79e-11	0.463915	0.995	0.939	1.57e-06	E10.5 WT	Pgam1
Rps7	8.6e-19	0.461786	1	1	1.74e-14	E10.5 WT	Rps7
Nsmce3	1.42e-12	0.460263	0.423	0.073	2.88e-08	E10.5 WT	Nsmce3
Ptov1	2.2e-11	0.460181	0.985	0.83	4.45e-07	E10.5 WT	Ptov1
Gar1	4.78e-08	0.454338	0.856	0.467	0.000964135	E10.5 WT	Gar1
Rcn1	2.14e-11	0.45414	0.588	0.182	4.32e-07	E10.5 WT	Rcn1
Npc2	8.06e-08	0.452112	0.732	0.364	0.0016273	E10.5 WT	Npc2
Bmp7	7.36e-12	0.451677	0.402	0.073	1.49e-07	E10.5 WT	Bmp7
Hoxd11	4.5e-11	0.450764	0.5	0.133	9.08e-07	E10.5 WT	Hoxd11
Rsl1d1	9.47e-08	0.449757	0.912	0.612	0.00191188	E10.5 WT	Rsl1d1
Ube2i	6.89e-10	0.44965	0.99	0.8	1.39e-05	E10.5 WT	Ube2i
Znhit3	9.19e-13	0.449559	0.588	0.158	1.85e-08	E10.5 WT	Znhit3
Hs3st6	1.16e-10	0.44925	0.438	0.103	2.33e-06	E10.5 WT	Hs3st6
Cxxc5	7.25e-09	0.44875	0.485	0.17	0.000146382	E10.5 WT	Cxxc5
Cntfr	4.7e-11	0.448633	0.402	0.079	9.5e-07	E10.5 WT	Cntfr
Sdf4	4.76e-11	0.44835	0.577	0.176	9.61e-07	E10.5 WT	Sdf4
Tmco1	5.17e-13	0.447554	0.464	0.091	1.04e-08	E10.5 WT	Tmco1
Sar1b	1.45e-10	0.443775	0.485	0.133	2.93e-06	E10.5 WT	Sar1b
Sub1	2.1e-10	0.443649	0.979	0.867	4.25e-06	E10.5 WT	Sub1
Rcn3	4.87e-10	0.443537	0.459	0.121	9.83e-06	E10.5 WT	Rcn3
Ctxn1	1.2e-07	0.443162	0.845	0.497	0.00242742	E10.5 WT	Ctxn1
Mesd	1.57e-11	0.442919	0.49	0.115	3.16e-07	E10.5 WT	Mesd
Msmo1	6.1e-09	0.440609	0.438	0.133	0.00012313	E10.5 WT	Msmo1
Mpzl1	3.93e-11	0.440041	0.51	0.133	7.94e-07	E10.5 WT	Mpzl1
Rcsd1	7.26e-10	0.439576	0.464	0.127	1.47e-05	E10.5 WT	Rcsd1
Tmem97	2.41e-10	0.439558	0.418	0.103	4.87e-06	E10.5 WT	Tmem97
Tspan31	9.07e-11	0.438931	0.552	0.176	1.83e-06	E10.5 WT	Tspan31
Atad1	4.64e-12	0.438626	0.34	0.042	9.37e-08	E10.5 WT	Atad1
Aldoa	3.85e-09	0.436922	0.99	0.994	7.77e-05	E10.5 WT	Aldoa
Tmed10	5.22e-10	0.435441	0.649	0.242	1.05e-05	E10.5 WT	Tmed10
Fads2	4e-10	0.434594	0.418	0.103	8.08e-06	E10.5 WT	Fads2
Dnajb11	1.3e-11	0.434477	0.407	0.073	2.62e-07	E10.5 WT	Dnajb11
Tmem9	2.67e-11	0.43435	0.433	0.097	5.39e-07	E10.5 WT	Tmem9
Rpl9	2.77e-20	0.434188	1	1	5.59e-16	E10.5 WT	Rpl9
Vamp3	4.16e-08	0.434147	0.753	0.358	0.00083995	E10.5 WT	Vamp3
Sar1a	1.62e-08	0.434056	0.701	0.339	0.000326308	E10.5 WT	Sar1a
Pgrmc1	9.92e-10	0.433104	0.624	0.23	2e-05	E10.5 WT	Pgrmc1
Fkbp2	9.5e-10	0.433044	0.5	0.152	1.92e-05	E10.5 WT	Fkbp2
Aes	8.62e-08	0.43229	0.696	0.327	0.00173988	E10.5 WT	Aes
Wfdc2	1.84e-07	0.431929	0.402	0.127	0.0037083	E10.5 WT	Wfdc2
H2afx	0.000380905	0.431165	0.943	0.83	1	E10.5 WT	H2afx
Sfrp2	2.22e-09	0.430622	0.423	0.115	4.49e-05	E10.5 WT	Sfrp2
Arl8b	3.7e-12	0.430388	0.536	0.139	7.47e-08	E10.5 WT	Arl8b
Tmem120a	1.51e-12	0.429765	0.418	0.073	3.05e-08	E10.5 WT	Tmem120a
Hat1	2.22e-07	0.429735	0.737	0.358	0.0044728	E10.5 WT	Hat1
Tmx1	3.24e-12	0.429675	0.448	0.091	6.53e-08	E10.5 WT	Tmx1
Pcbp2	5.45e-12	0.427906	1	0.97	1.1e-07	E10.5 WT	Pcbp2
Bnip3l	4.42e-08	0.427305	0.918	0.624	0.000891758	E10.5 WT	Bnip3l
Txndc5	4.55e-11	0.427135	0.588	0.182	9.19e-07	E10.5 WT	Txndc5
Cnpy2	4.57e-10	0.426344	0.711	0.279	9.23e-06	E10.5 WT	Cnpy2
Bmper	1.37e-10	0.426198	0.268	0.018	2.76e-06	E10.5 WT	Bmper
Rtcb	1.72e-06	0.424553	0.722	0.4	0.0346906	E10.5 WT	Rtcb
Sap18	7.37e-08	0.422912	0.845	0.497	0.00148898	E10.5 WT	Sap18
Kpna2	0.0013749	0.42186	0.639	0.43	1	E10.5 WT	Kpna2
Slc3a2	8.07e-10	0.421565	0.428	0.109	1.63e-05	E10.5 WT	Slc3a2
Fscn1	5.8e-07	0.421174	0.959	0.788	0.0117004	E10.5 WT	Fscn1
Rnf187	3.49e-07	0.419185	0.954	0.6	0.00704219	E10.5 WT	Rnf187
Itm2b	2.96e-09	0.417974	0.515	0.164	5.98e-05	E10.5 WT	Itm2b
Psmd5	5.73e-09	0.41714	0.639	0.248	0.000115689	E10.5 WT	Psmd5
Bud31	7.44e-10	0.41671	0.716	0.285	1.5e-05	E10.5 WT	Bud31
Qrich1	2.67e-10	0.415109	0.608	0.212	5.38e-06	E10.5 WT	Qrich1
Fads1	4.47e-11	0.413108	0.49	0.127	9.02e-07	E10.5 WT	Fads1
Sdf2l1	1.15e-10	0.412508	0.438	0.103	2.31e-06	E10.5 WT	Sdf2l1
Adipor1	1.41e-09	0.411967	0.732	0.285	2.85e-05	E10.5 WT	Adipor1
Rpl6	2.74e-19	0.411201	1	1	5.54e-15	E10.5 WT	Rpl6
Atp6v1g1	1.49e-06	0.410809	0.876	0.6	0.0301262	E10.5 WT	Atp6v1g1
Ramp2	3.44e-08	0.410428	0.485	0.164	0.000694313	E10.5 WT	Ramp2
Elovl6	1.13e-09	0.408918	0.423	0.109	2.29e-05	E10.5 WT	Elovl6
1810022K09Rik	3.3e-07	0.406492	0.784	0.406	0.00666148	E10.5 WT	1810022K09Rik
Rpl29	2.5e-15	0.405656	0.995	1	5.05e-11	E10.5 WT	Rpl29
Tmem222	7.93e-12	0.404812	0.433	0.085	1.6e-07	E10.5 WT	Tmem222
Psap	1.85e-10	0.403064	0.433	0.103	3.74e-06	E10.5 WT	Psap
5430416N02Rik	5.46e-09	0.402902	0.469	0.145	0.000110269	E10.5 WT	5430416N02Rik
Cyba	4.29e-10	0.40271	0.361	0.073	8.65e-06	E10.5 WT	Cyba
Cldnd1	1.02e-12	0.402178	0.392	0.055	2.06e-08	E10.5 WT	Cldnd1
Tnfrsf1a	6.1e-10	0.399731	0.371	0.079	1.23e-05	E10.5 WT	Tnfrsf1a
Dbf4	1.32e-09	0.399171	0.572	0.2	2.66e-05	E10.5 WT	Dbf4
Scpep1	1.45e-09	0.398926	0.351	0.073	2.93e-05	E10.5 WT	Scpep1
Tspan7	9.05e-11	0.397648	0.381	0.073	1.83e-06	E10.5 WT	Tspan7
Ergic3	2.5e-09	0.39626	0.577	0.212	5.06e-05	E10.5 WT	Ergic3
Midn	2.74e-06	0.395551	0.737	0.364	0.0552685	E10.5 WT	Midn
Atp6v0b	1.63e-11	0.393413	0.464	0.109	3.29e-07	E10.5 WT	Atp6v0b
Yipf3	2.84e-10	0.391729	0.366	0.067	5.74e-06	E10.5 WT	Yipf3
Tmem167	4.24e-06	0.390746	0.881	0.539	0.0856192	E10.5 WT	Tmem167
Eno1	5.84e-09	0.39062	0.99	0.945	0.000117889	E10.5 WT	Eno1
Mpst	2.04e-10	0.390537	0.459	0.121	4.11e-06	E10.5 WT	Mpst
Cuta	5.46e-09	0.390391	0.737	0.309	0.000110258	E10.5 WT	Cuta
Gpi1	1.57e-06	0.389771	0.943	0.727	0.0315995	E10.5 WT	Gpi1
Dnttip2	2.67e-08	0.38862	0.629	0.242	0.000539666	E10.5 WT	Dnttip2
Sarnp	5.48e-07	0.38793	0.82	0.455	0.0110677	E10.5 WT	Sarnp
Hnrnpf	8.47e-09	0.387685	0.985	0.915	0.000171068	E10.5 WT	Hnrnpf
Msi1	7.13e-09	0.387324	0.603	0.218	0.000143915	E10.5 WT	Msi1
Ppid	1.66e-05	0.385812	0.861	0.582	0.33426	E10.5 WT	Ppid
Bri3bp	3.46e-11	0.384787	0.562	0.17	6.98e-07	E10.5 WT	Bri3bp
Nudt5	5.11e-08	0.384472	0.665	0.285	0.00103254	E10.5 WT	Nudt5
Sdf2	7.34e-12	0.383993	0.366	0.048	1.48e-07	E10.5 WT	Sdf2
Slc25a17	2.86e-09	0.383973	0.49	0.152	5.77e-05	E10.5 WT	Slc25a17
Jagn1	5.15e-10	0.383778	0.371	0.073	1.04e-05	E10.5 WT	Jagn1
Nectin2	1.16e-10	0.383322	0.454	0.109	2.33e-06	E10.5 WT	Nectin2
Tmem208	2.09e-10	0.383015	0.448	0.115	4.22e-06	E10.5 WT	Tmem208
Orc5	2.36e-11	0.382198	0.304	0.03	4.77e-07	E10.5 WT	Orc5
Plp2	7.63e-11	0.380992	0.521	0.139	1.54e-06	E10.5 WT	Plp2
C1qbp	1.26e-06	0.380483	0.964	0.806	0.0254723	E10.5 WT	C1qbp
Eif4a2	2.98e-06	0.380247	0.557	0.242	0.0601276	E10.5 WT	Eif4a2
Ptcd3	1.66e-09	0.380193	0.464	0.133	3.36e-05	E10.5 WT	Ptcd3
Txndc12	3.69e-09	0.379923	0.485	0.145	7.45e-05	E10.5 WT	Txndc12
Hadhb	2.35e-10	0.379893	0.49	0.133	4.74e-06	E10.5 WT	Hadhb
Sct	5.16e-06	0.379524	0.325	0.109	0.104278	E10.5 WT	Sct
Emc10	8.58e-11	0.379091	0.613	0.194	1.73e-06	E10.5 WT	Emc10
H13	1.42e-09	0.37903	0.454	0.121	2.87e-05	E10.5 WT	H13
Dpm3	1.54e-08	0.378808	0.562	0.206	0.000310649	E10.5 WT	Dpm3
Strap	2.41e-06	0.378201	0.871	0.552	0.0486185	E10.5 WT	Strap
Frg1	1.53e-06	0.378031	0.686	0.339	0.0308512	E10.5 WT	Frg1
Tmed4	3.09e-10	0.377859	0.381	0.079	6.24e-06	E10.5 WT	Tmed4
Espn	3.1e-10	0.377362	0.521	0.158	6.26e-06	E10.5 WT	Espn
Elovl5	2.49e-09	0.376916	0.392	0.097	5.03e-05	E10.5 WT	Elovl5
Col26a1	3.74e-10	0.376832	0.412	0.091	7.54e-06	E10.5 WT	Col26a1
Erp29	2.17e-07	0.376615	0.649	0.273	0.00438881	E10.5 WT	Erp29
Aldh2	3.87e-08	0.37532	0.624	0.248	0.000780695	E10.5 WT	Aldh2
Hoxc10	3.91e-06	0.375214	0.84	0.503	0.0789285	E10.5 WT	Hoxc10
Tmbim4	6.19e-12	0.374905	0.387	0.061	1.25e-07	E10.5 WT	Tmbim4
Cst3	3.52e-07	0.374353	0.639	0.279	0.00711222	E10.5 WT	Cst3
Oxct1	1.04e-08	0.373404	0.629	0.236	0.000210929	E10.5 WT	Oxct1
Aifm1	1.42e-09	0.371994	0.387	0.091	2.87e-05	E10.5 WT	Aifm1
Mfge8	4.43e-08	0.371506	0.464	0.158	0.000894406	E10.5 WT	Mfge8
Psenen	5.33e-07	0.37096	0.66	0.309	0.010756	E10.5 WT	Psenen
Hspa5	0.000706159	0.37083	0.763	0.491	1	E10.5 WT	Hspa5
Ngfr	4.77e-07	0.370645	0.211	0.03	0.00963587	E10.5 WT	Ngfr
Sumo2	3.12e-12	0.37053	1	0.994	6.3e-08	E10.5 WT	Sumo2
Rabl2	2.26e-08	0.369553	0.515	0.182	0.000456013	E10.5 WT	Rabl2
Thoc1	8.29e-10	0.369488	0.479	0.133	1.67e-05	E10.5 WT	Thoc1
Dlk1	0.000459269	0.369383	0.763	0.503	1	E10.5 WT	Dlk1
Gm11808	6.11e-07	0.368828	0.789	0.436	0.0123307	E10.5 WT	Gm11808
Emc4	1.47e-08	0.367792	0.464	0.139	0.000297739	E10.5 WT	Emc4
Nde1	3.5e-06	0.367292	0.639	0.291	0.0706895	E10.5 WT	Nde1
Dck	6.81e-10	0.367059	0.459	0.121	1.37e-05	E10.5 WT	Dck
Emd	1.63e-07	0.364044	0.763	0.358	0.00328372	E10.5 WT	Emd
BC031181	1.2e-08	0.363655	0.639	0.255	0.000241832	E10.5 WT	BC031181
Aup1	1.81e-09	0.363236	0.51	0.164	3.66e-05	E10.5 WT	Aup1
Rars2	6.35e-10	0.362393	0.402	0.097	1.28e-05	E10.5 WT	Rars2
Tm2d2	1.6e-09	0.362248	0.443	0.121	3.22e-05	E10.5 WT	Tm2d2
Des	4.87e-05	0.36209	0.814	0.545	0.983572	E10.5 WT	Des
Cct8	9.15e-07	0.362026	0.964	0.873	0.0184755	E10.5 WT	Cct8
Dtnb	1.4e-10	0.361988	0.423	0.097	2.83e-06	E10.5 WT	Dtnb
Ddit4	3.34e-05	0.361796	0.402	0.176	0.67366	E10.5 WT	Ddit4
M6pr	9.1e-09	0.361223	0.448	0.133	0.000183718	E10.5 WT	M6pr
Uqcrc2	2.38e-06	0.359924	0.84	0.485	0.0480258	E10.5 WT	Uqcrc2
Pttg1	1e-08	0.359594	0.608	0.224	0.000201935	E10.5 WT	Pttg1
Fam162a	0.000152519	0.359099	0.876	0.618	1	E10.5 WT	Fam162a
Ivns1abp	9.47e-07	0.358961	0.763	0.4	0.0191288	E10.5 WT	Ivns1abp
Vapa	1.8e-05	0.358246	0.876	0.661	0.362677	E10.5 WT	Vapa
Sdha	4.88e-08	0.357248	0.675	0.291	0.000985037	E10.5 WT	Sdha
Tfap4	1.17e-06	0.356444	0.634	0.297	0.0236599	E10.5 WT	Tfap4
Rps2	5.7e-24	0.355937	1	1	1.15e-19	E10.5 WT	Rps2
Lbr	6.87e-10	0.355436	0.351	0.067	1.39e-05	E10.5 WT	Lbr
Acat1	3.04e-09	0.35541	0.443	0.121	6.14e-05	E10.5 WT	Acat1
Etv4	4.48e-07	0.355289	0.562	0.236	0.00904929	E10.5 WT	Etv4
Tsn	3.65e-07	0.354202	0.887	0.455	0.00737421	E10.5 WT	Tsn
Hspa8	2.31e-07	0.353534	1	1	0.00465808	E10.5 WT	Hspa8
Smyd2	1.37e-07	0.352804	0.649	0.279	0.00277098	E10.5 WT	Smyd2
Polb	6.44e-09	0.352307	0.433	0.127	0.00013001	E10.5 WT	Polb
Acly	6.66e-07	0.352233	0.68	0.309	0.0134368	E10.5 WT	Acly
Aco2	3.18e-08	0.352141	0.593	0.236	0.000642986	E10.5 WT	Aco2
Hmgn2	1.44e-10	0.35179	0.995	0.982	2.9e-06	E10.5 WT	Hmgn2
Ppm1g	2.34e-05	0.350981	0.753	0.4	0.472637	E10.5 WT	Ppm1g
Myc	8.37e-06	0.350856	0.557	0.267	0.168916	E10.5 WT	Myc
Wbp11	4.49e-07	0.349821	0.66	0.321	0.00906597	E10.5 WT	Wbp11
Tusc3	1.34e-08	0.349213	0.423	0.121	0.000270773	E10.5 WT	Tusc3
Rrp9	2.42e-08	0.349069	0.433	0.139	0.000489191	E10.5 WT	Rrp9
Cmtm7	1.67e-09	0.348918	0.407	0.097	3.37e-05	E10.5 WT	Cmtm7
H2afz	2.22e-15	0.348443	1	1	4.48e-11	E10.5 WT	H2afz
Rrm2	0.00849909	0.347113	0.861	0.679	1	E10.5 WT	Rrm2
Jtb	1.95e-09	0.347111	0.397	0.097	3.94e-05	E10.5 WT	Jtb
Bok	1.04e-07	0.346917	0.356	0.103	0.00209007	E10.5 WT	Bok
Mettl23	4.96e-09	0.346617	0.402	0.109	0.000100216	E10.5 WT	Mettl23
Ap2a1	2.17e-08	0.346084	0.485	0.164	0.000439086	E10.5 WT	Ap2a1
Sigmar1	1.59e-08	0.345498	0.459	0.145	0.000321181	E10.5 WT	Sigmar1
Gmnn	1.46e-06	0.345246	0.763	0.406	0.029433	E10.5 WT	Gmnn
Zfp36l1	5.79e-05	0.344284	0.851	0.539	1	E10.5 WT	Zfp36l1
Polr1d	1.49e-05	0.343696	0.887	0.655	0.301773	E10.5 WT	Polr1d
Pigt	1.84e-10	0.342682	0.304	0.036	3.71e-06	E10.5 WT	Pigt
Cript	1.6e-07	0.342489	0.66	0.291	0.00322842	E10.5 WT	Cript
Hoxd12	7.5e-10	0.342359	0.407	0.091	1.52e-05	E10.5 WT	Hoxd12
Lap3	2.74e-05	0.342337	0.763	0.448	0.552276	E10.5 WT	Lap3
Eif4e	6.24e-05	0.341858	0.881	0.63	1	E10.5 WT	Eif4e
Ptpn2	3.82e-11	0.341288	0.582	0.182	7.72e-07	E10.5 WT	Ptpn2
1110008F13Rik	2.21e-07	0.34096	0.887	0.479	0.00445662	E10.5 WT	1110008F13Rik
Shisa3	1.73e-09	0.340197	0.361	0.073	3.5e-05	E10.5 WT	Shisa3
Aamp	2.39e-06	0.339389	0.856	0.467	0.0482712	E10.5 WT	Aamp
Srm	0.00021964	0.338374	0.866	0.618	1	E10.5 WT	Srm
Mpdu1	5.57e-11	0.338336	0.464	0.109	1.12e-06	E10.5 WT	Mpdu1
Puf60	9.13e-06	0.338015	0.845	0.6	0.18441	E10.5 WT	Puf60
Dram2	1.02e-09	0.33731	0.314	0.048	2.06e-05	E10.5 WT	Dram2
Igfbp4	0.000722606	0.336654	0.794	0.558	1	E10.5 WT	Igfbp4
Hprt	1e-06	0.336607	0.644	0.315	0.0202325	E10.5 WT	Hprt
Hadh	1.04e-05	0.336237	0.778	0.406	0.210868	E10.5 WT	Hadh
Zfp422	3.14e-06	0.335727	0.835	0.491	0.0634824	E10.5 WT	Zfp422
Nop10	1.55e-05	0.33551	0.969	0.818	0.312476	E10.5 WT	Nop10
Dctd	5.42e-09	0.335362	0.495	0.152	0.000109338	E10.5 WT	Dctd
Eef1b2	1.2e-09	0.335112	0.995	0.988	2.43e-05	E10.5 WT	Eef1b2
Snx3	1.58e-05	0.334683	0.799	0.442	0.319924	E10.5 WT	Snx3
Kpna3	3.79e-08	0.333938	0.485	0.164	0.000764577	E10.5 WT	Kpna3
Rer1	8.62e-08	0.333934	0.701	0.303	0.00174092	E10.5 WT	Rer1
Ppia	4.41e-21	0.333296	1	1	8.9e-17	E10.5 WT	Ppia
Tmem30a	5.94e-09	0.332677	0.325	0.067	0.000119893	E10.5 WT	Tmem30a
Stk16	1.23e-08	0.332204	0.613	0.224	0.000248549	E10.5 WT	Stk16
Pgam5	1.31e-08	0.331922	0.598	0.218	0.000264368	E10.5 WT	Pgam5
Snu13	1.29e-05	0.331651	0.969	0.818	0.259458	E10.5 WT	Snu13
Timm50	2.35e-06	0.331226	0.696	0.333	0.0473548	E10.5 WT	Timm50
Sumo1	3.2e-05	0.330506	0.943	0.794	0.645631	E10.5 WT	Sumo1
Ctsd	1.11e-08	0.329569	0.371	0.091	0.000223955	E10.5 WT	Ctsd
Wdr43	4.37e-06	0.328987	0.546	0.255	0.0882642	E10.5 WT	Wdr43
Calu	6.56e-09	0.32817	0.361	0.085	0.000132396	E10.5 WT	Calu
Tsen15	4.48e-08	0.327312	0.536	0.2	0.000904853	E10.5 WT	Tsen15
Gm266	1.73e-09	0.327106	0.469	0.139	3.49e-05	E10.5 WT	Gm266
Chtf8	1.18e-06	0.326642	0.804	0.436	0.023815	E10.5 WT	Chtf8
Immp1l	1.46e-08	0.326406	0.629	0.236	0.000294676	E10.5 WT	Immp1l
Smim8	1.39e-09	0.325502	0.356	0.073	2.8e-05	E10.5 WT	Smim8
Derl1	1.34e-10	0.324852	0.361	0.061	2.71e-06	E10.5 WT	Derl1
Cenpw	2.38e-06	0.324764	0.742	0.382	0.0480833	E10.5 WT	Cenpw
Eif3m	6.68e-06	0.324598	0.933	0.709	0.134868	E10.5 WT	Eif3m
Rnf7	2.54e-06	0.324041	0.964	0.697	0.0512365	E10.5 WT	Rnf7
Nop16	2.7e-05	0.324033	0.691	0.358	0.545451	E10.5 WT	Nop16
Get4	3.12e-07	0.323481	0.716	0.333	0.00629524	E10.5 WT	Get4
Eif5a	3.82e-10	0.323154	1	0.994	7.72e-06	E10.5 WT	Eif5a
Gle1	5.22e-08	0.322068	0.418	0.127	0.00105491	E10.5 WT	Gle1
Nudt21	1.11e-05	0.321074	0.938	0.63	0.224956	E10.5 WT	Nudt21
Mrto4	1.36e-05	0.321062	0.804	0.461	0.274671	E10.5 WT	Mrto4
Ppil2	1.32e-09	0.320395	0.5	0.145	2.67e-05	E10.5 WT	Ppil2
Tgfbi	6.32e-06	0.320326	0.366	0.133	0.127647	E10.5 WT	Tgfbi
Nmd3	2.54e-08	0.319944	0.562	0.2	0.000512745	E10.5 WT	Nmd3
Naa40	1.86e-08	0.319685	0.474	0.152	0.000375927	E10.5 WT	Naa40
Jam3	1.44e-08	0.319679	0.376	0.097	0.000290097	E10.5 WT	Jam3
Uqcrfs1	1.08e-05	0.318588	0.912	0.63	0.217126	E10.5 WT	Uqcrfs1
Lyar	1.36e-05	0.318491	0.83	0.473	0.274111	E10.5 WT	Lyar
Sucla2	2.6e-07	0.318216	0.572	0.236	0.00524396	E10.5 WT	Sucla2
Gps1	5.92e-07	0.317932	0.722	0.339	0.0119546	E10.5 WT	Gps1
Tmx2	1.2e-09	0.317724	0.309	0.048	2.42e-05	E10.5 WT	Tmx2
Nedd1	9.99e-07	0.31759	0.284	0.073	0.0201674	E10.5 WT	Nedd1
Otud6b	1.28e-09	0.317433	0.454	0.121	2.59e-05	E10.5 WT	Otud6b
Spry1	3.4e-08	0.317414	0.278	0.048	0.000685576	E10.5 WT	Spry1
Tbca	5.25e-05	0.317313	0.954	0.739	1	E10.5 WT	Tbca
Mycn	8.95e-08	0.317307	0.49	0.176	0.00180663	E10.5 WT	Mycn
Tspan14	3.03e-09	0.317156	0.289	0.042	6.11e-05	E10.5 WT	Tspan14
Cdh2	2.17e-07	0.3167	0.356	0.103	0.00438245	E10.5 WT	Cdh2
Blcap	1.49e-09	0.316309	0.299	0.042	3.01e-05	E10.5 WT	Blcap
Fzr1	3.22e-06	0.315834	0.541	0.236	0.0649267	E10.5 WT	Fzr1
Ppa2	2.98e-07	0.315332	0.521	0.206	0.00602149	E10.5 WT	Ppa2
Rpl22l1	5.16e-07	0.315079	0.99	0.952	0.0104209	E10.5 WT	Rpl22l1
Hoxb8	3.23e-08	0.31476	0.428	0.133	0.000651186	E10.5 WT	Hoxb8
Arl1	9.84e-07	0.313136	0.716	0.37	0.0198752	E10.5 WT	Arl1
Stard3nl	3.47e-08	0.312462	0.619	0.248	0.000700971	E10.5 WT	Stard3nl
Rnf149	1.48e-06	0.312418	0.33	0.103	0.0298937	E10.5 WT	Rnf149
Rplp0	8.08e-17	0.312164	1	1	1.63e-12	E10.5 WT	Rplp0
Fam213a	7.66e-09	0.311984	0.361	0.085	0.000154678	E10.5 WT	Fam213a
Rcn2	7.41e-06	0.311564	0.598	0.285	0.149611	E10.5 WT	Rcn2
Nipsnap3b	8.8e-09	0.311503	0.5	0.164	0.000177741	E10.5 WT	Nipsnap3b
Yars2	1.13e-08	0.311273	0.397	0.103	0.000227706	E10.5 WT	Yars2
Rps4x	7.7e-15	0.311259	1	1	1.56e-10	E10.5 WT	Rps4x
Hyal2	8.61e-08	0.311105	0.366	0.103	0.0017383	E10.5 WT	Hyal2
Insig1	1.21e-07	0.310749	0.407	0.121	0.00243935	E10.5 WT	Insig1
Fam136a	1.64e-05	0.31067	0.758	0.412	0.331227	E10.5 WT	Fam136a
Sf3a2	5.68e-06	0.309008	0.794	0.412	0.114761	E10.5 WT	Sf3a2
Cdk16	4.61e-07	0.308846	0.634	0.273	0.00931185	E10.5 WT	Cdk16
Med21	8.08e-07	0.308815	0.66	0.297	0.0163196	E10.5 WT	Med21
Sec61a2	8.74e-09	0.308527	0.253	0.03	0.000176419	E10.5 WT	Sec61a2
Nhp2	0.000196473	0.308481	0.881	0.679	1	E10.5 WT	Nhp2
Txndc9	3.34e-07	0.308468	0.758	0.352	0.00674069	E10.5 WT	Txndc9
Dazap1	7.89e-05	0.308458	0.82	0.491	1	E10.5 WT	Dazap1
Ncbp1	3.08e-06	0.307908	0.603	0.273	0.0622193	E10.5 WT	Ncbp1
Spg21	1.35e-07	0.307904	0.572	0.224	0.00273501	E10.5 WT	Spg21
Psmg3	5.11e-08	0.307586	0.32	0.073	0.00103148	E10.5 WT	Psmg3
Tmem107	7.93e-11	0.307092	0.397	0.079	1.6e-06	E10.5 WT	Tmem107
Tmub1	6.91e-08	0.306953	0.191	0.012	0.00139498	E10.5 WT	Tmub1
Psmc1	8.57e-05	0.306861	0.866	0.527	1	E10.5 WT	Psmc1
Sephs2	8e-09	0.306784	0.5	0.158	0.000161438	E10.5 WT	Sephs2
Rrp7a	2.32e-07	0.306397	0.557	0.212	0.00467563	E10.5 WT	Rrp7a
Pam16	1.49e-07	0.306159	0.577	0.23	0.00300174	E10.5 WT	Pam16
Ormdl2	6e-08	0.306149	0.387	0.109	0.00121068	E10.5 WT	Ormdl2
Eri3	7.47e-07	0.306095	0.67	0.297	0.0150891	E10.5 WT	Eri3
Cdca4	4.63e-05	0.305915	0.742	0.4	0.934969	E10.5 WT	Cdca4
Pkm	1.62e-07	0.305585	1	0.988	0.00327686	E10.5 WT	Pkm
Itfg1	4.24e-08	0.304963	0.32	0.073	0.000855426	E10.5 WT	Itfg1
Capza2	3.82e-05	0.304962	0.789	0.43	0.772223	E10.5 WT	Capza2
Noc4l	1.46e-07	0.304857	0.577	0.236	0.00295742	E10.5 WT	Noc4l
Rhbdd2	1.18e-06	0.303904	0.211	0.036	0.0238294	E10.5 WT	Rhbdd2
Ctsb	8.38e-07	0.303718	0.33	0.097	0.0169238	E10.5 WT	Ctsb
Dusp5	1.04e-08	0.303074	0.402	0.109	0.000210142	E10.5 WT	Dusp5
Cirbp	2.87e-07	0.302967	0.644	0.279	0.00578799	E10.5 WT	Cirbp
Tor1a	2.59e-09	0.302911	0.345	0.067	5.23e-05	E10.5 WT	Tor1a
Map1s	2.03e-07	0.302763	0.304	0.073	0.00408934	E10.5 WT	Map1s
Serinc1	4.61e-08	0.302739	0.325	0.079	0.000931246	E10.5 WT	Serinc1
Trir	5.79e-05	0.302567	0.897	0.618	1	E10.5 WT	Trir
Vkorc1	1.16e-10	0.302524	0.294	0.03	2.34e-06	E10.5 WT	Vkorc1
Slc25a1	4.37e-06	0.302504	0.593	0.273	0.0883215	E10.5 WT	Slc25a1
Tbl3	3.82e-09	0.302256	0.505	0.164	7.72e-05	E10.5 WT	Tbl3
Ghitm	5.87e-06	0.301864	0.773	0.4	0.118557	E10.5 WT	Ghitm
Mrpl45	3.25e-08	0.301628	0.598	0.236	0.000656111	E10.5 WT	Mrpl45
Prmt3	8.81e-07	0.301394	0.495	0.194	0.0177934	E10.5 WT	Prmt3
Sptssa	1.68e-05	0.300957	0.763	0.418	0.339665	E10.5 WT	Sptssa
Ndufa13	3.03e-05	0.300841	0.897	0.606	0.612717	E10.5 WT	Ndufa13
Ncbp2	1.05e-05	0.299752	0.784	0.448	0.212037	E10.5 WT	Ncbp2
Nop9	1.8e-07	0.298951	0.464	0.164	0.00363564	E10.5 WT	Nop9
Nob1	7.67e-08	0.298523	0.608	0.242	0.00154834	E10.5 WT	Nob1
Rab5a	3.05e-09	0.298299	0.536	0.176	6.15e-05	E10.5 WT	Rab5a
Eya1	2.38e-07	0.297993	0.557	0.218	0.00481063	E10.5 WT	Eya1
Pex14	9.84e-08	0.297651	0.299	0.067	0.00198702	E10.5 WT	Pex14
Mrps30	5e-08	0.297393	0.603	0.23	0.00101015	E10.5 WT	Mrps30
Cetn2	4.38e-08	0.295996	0.485	0.176	0.000883985	E10.5 WT	Cetn2
Bcas2	2.02e-05	0.295891	0.912	0.564	0.408318	E10.5 WT	Bcas2
Nr2c2ap	2.53e-08	0.295618	0.351	0.085	0.000509835	E10.5 WT	Nr2c2ap
Txndc17	6e-05	0.2956	0.794	0.442	1	E10.5 WT	Txndc17
Seh1l	1.42e-06	0.295206	0.639	0.279	0.0286137	E10.5 WT	Seh1l
Pdcd2	2.14e-07	0.295167	0.505	0.188	0.00432288	E10.5 WT	Pdcd2
Dnaja2	6.52e-06	0.295072	0.923	0.588	0.131636	E10.5 WT	Dnaja2
Ube2f	1.34e-07	0.295044	0.624	0.261	0.00269598	E10.5 WT	Ube2f
Mmd	1.03e-07	0.294918	0.299	0.067	0.00208678	E10.5 WT	Mmd
Pts	4.16e-08	0.294699	0.361	0.097	0.000839365	E10.5 WT	Pts
Copz1	0.000500322	0.294553	0.789	0.521	1	E10.5 WT	Copz1
Sncaip	4.18e-08	0.294391	0.361	0.091	0.000842952	E10.5 WT	Sncaip
Nutf2	2.76e-05	0.294302	0.969	0.788	0.556725	E10.5 WT	Nutf2
Epop	3.83e-08	0.294208	0.412	0.121	0.000773756	E10.5 WT	Epop
Golga7	3.27e-07	0.29413	0.644	0.273	0.00659276	E10.5 WT	Golga7
Manbal	3.54e-08	0.293935	0.392	0.109	0.000715007	E10.5 WT	Manbal
Yipf5	1.92e-09	0.293828	0.448	0.121	3.87e-05	E10.5 WT	Yipf5
Dap3	1.04e-07	0.293826	0.727	0.321	0.00209256	E10.5 WT	Dap3
Bccip	0.000297116	0.293725	0.799	0.497	1	E10.5 WT	Bccip
St3gal5	1.53e-08	0.293498	0.216	0.018	0.0003087	E10.5 WT	St3gal5
Rars	3.17e-07	0.29262	0.634	0.279	0.00640978	E10.5 WT	Rars
Minpp1	1.88e-07	0.292593	0.469	0.164	0.00379716	E10.5 WT	Minpp1
Hacd3	1.16e-07	0.292567	0.284	0.061	0.00233856	E10.5 WT	Hacd3
Gpc6	1.25e-06	0.292535	0.216	0.036	0.0253124	E10.5 WT	Gpc6
Kctd5	9.15e-08	0.291976	0.603	0.23	0.00184802	E10.5 WT	Kctd5
Lsm7	0.000333125	0.291942	0.928	0.715	1	E10.5 WT	Lsm7
Nenf	1.7e-07	0.291835	0.531	0.206	0.00343023	E10.5 WT	Nenf
Ddx5	0.000145847	0.290782	0.979	0.855	1	E10.5 WT	Ddx5
Lonp1	2.63e-09	0.290515	0.521	0.158	5.3e-05	E10.5 WT	Lonp1
Ly6e	2.89e-06	0.290436	0.273	0.073	0.0583984	E10.5 WT	Ly6e
Vbp1	1.53e-06	0.289766	0.582	0.255	0.0309456	E10.5 WT	Vbp1
Trp53rka	3.34e-08	0.28958	0.33	0.073	0.00067366	E10.5 WT	Trp53rka
Crtap	1.75e-07	0.289426	0.284	0.061	0.00353592	E10.5 WT	Crtap
Pex13	1.69e-08	0.288989	0.371	0.091	0.000341004	E10.5 WT	Pex13
Magohb	3.18e-07	0.288832	0.577	0.236	0.0064178	E10.5 WT	Magohb
1110004E09Rik	1.59e-08	0.288459	0.438	0.133	0.00032038	E10.5 WT	1110004E09Rik
Cisd2	4.51e-09	0.288343	0.572	0.212	9.11e-05	E10.5 WT	Cisd2
Thop1	8.82e-08	0.288279	0.66	0.273	0.00178143	E10.5 WT	Thop1
Homer3	2.23e-06	0.288052	0.567	0.236	0.0450533	E10.5 WT	Homer3
Tipin	4.16e-05	0.288036	0.753	0.467	0.840042	E10.5 WT	Tipin
Tufm	1.09e-05	0.287993	0.778	0.442	0.219164	E10.5 WT	Tufm
Usf1	1.69e-07	0.287447	0.464	0.158	0.00340837	E10.5 WT	Usf1
Pcna	0.000101789	0.287183	0.722	0.4	1	E10.5 WT	Pcna
Mrpl10	1.91e-07	0.287014	0.598	0.242	0.00385937	E10.5 WT	Mrpl10
Rtraf	0.000138975	0.286611	0.948	0.721	1	E10.5 WT	Rtraf
Bcam	7.88e-08	0.285677	0.206	0.018	0.00159063	E10.5 WT	Bcam
Nptn	8.24e-09	0.285643	0.34	0.073	0.000166407	E10.5 WT	Nptn
Ubqln4	3.68e-06	0.285471	0.474	0.194	0.0743028	E10.5 WT	Ubqln4
Calm2	0.000897914	0.285458	0.974	0.873	1	E10.5 WT	Calm2
Pmpcb	4.7e-08	0.284962	0.608	0.236	0.000949759	E10.5 WT	Pmpcb
Mrpl3	5.1e-07	0.28493	0.515	0.194	0.0102921	E10.5 WT	Mrpl3
Gtf2h4	1.39e-08	0.284839	0.407	0.109	0.000280141	E10.5 WT	Gtf2h4
Tmem39a	9.27e-09	0.284699	0.33	0.067	0.000187072	E10.5 WT	Tmem39a
Ncstn	3.37e-08	0.284491	0.268	0.042	0.000680063	E10.5 WT	Ncstn
Skp2	1.26e-05	0.284416	0.546	0.261	0.25402	E10.5 WT	Skp2
Utp11	3.31e-06	0.284354	0.716	0.358	0.0668126	E10.5 WT	Utp11
Sqle	1.49e-06	0.284025	0.387	0.133	0.0301396	E10.5 WT	Sqle
Aimp1	6.28e-05	0.283954	0.778	0.442	1	E10.5 WT	Aimp1
Cacna2d1	1.09e-07	0.283711	0.253	0.042	0.00220203	E10.5 WT	Cacna2d1
Tmem132a	6.86e-08	0.283677	0.242	0.036	0.00138539	E10.5 WT	Tmem132a
Slc35a1	3.29e-08	0.283182	0.381	0.103	0.000665002	E10.5 WT	Slc35a1
Car14	7.92e-07	0.283121	0.428	0.152	0.0159805	E10.5 WT	Car14
Ndufb11	3.52e-05	0.283023	0.887	0.552	0.710773	E10.5 WT	Ndufb11
Ptdss1	3.28e-08	0.282978	0.278	0.048	0.000661807	E10.5 WT	Ptdss1
Snd1	5e-07	0.282746	0.464	0.17	0.0100982	E10.5 WT	Snd1
Osr1	3.7e-06	0.282443	0.706	0.352	0.0747828	E10.5 WT	Osr1
Dio3	2.76e-06	0.282241	0.17	0.018	0.055712	E10.5 WT	Dio3
Alg8	8.07e-08	0.281996	0.216	0.024	0.00162904	E10.5 WT	Alg8
Mydgf	1.73e-07	0.281865	0.49	0.182	0.00349198	E10.5 WT	Mydgf
Rab6a	3.36e-05	0.281778	0.727	0.4	0.678815	E10.5 WT	Rab6a
Shisa2	1.59e-07	0.281363	0.222	0.03	0.00320664	E10.5 WT	Shisa2
Cnbp	1.78e-07	0.281095	0.995	0.964	0.00358893	E10.5 WT	Cnbp
Arf1	2.15e-05	0.280975	0.943	0.794	0.434922	E10.5 WT	Arf1
Chpf	1.88e-06	0.280942	0.247	0.061	0.0380019	E10.5 WT	Chpf
Stard7	8.89e-06	0.280816	0.474	0.2	0.179414	E10.5 WT	Stard7
Pttg1ip	2.39e-07	0.280785	0.371	0.115	0.0048325	E10.5 WT	Pttg1ip
Tbrg4	9.79e-08	0.280501	0.418	0.127	0.00197611	E10.5 WT	Tbrg4
Mrpl46	3.9e-08	0.280428	0.464	0.152	0.000786615	E10.5 WT	Mrpl46
Llgl1	1.95e-08	0.280236	0.366	0.091	0.000393935	E10.5 WT	Llgl1
Crym	4.2e-06	0.280149	0.448	0.188	0.0848788	E10.5 WT	Crym
Fopnl	2.14e-08	0.280036	0.541	0.182	0.000432463	E10.5 WT	Fopnl
Hoxc6	8.81e-08	0.280007	0.289	0.061	0.00177821	E10.5 WT	Hoxc6
Oaz1	1.22e-06	0.27967	0.99	0.958	0.0246988	E10.5 WT	Oaz1
Cnih4	3.38e-08	0.279627	0.51	0.176	0.000682491	E10.5 WT	Cnih4
Haus3	1.66e-06	0.27961	0.314	0.091	0.0334599	E10.5 WT	Haus3
Rpf2	3.69e-07	0.279558	0.531	0.2	0.00744702	E10.5 WT	Rpf2
Ccnk	3.68e-07	0.279544	0.459	0.164	0.00743972	E10.5 WT	Ccnk
Rbm17	0.000297172	0.279388	0.825	0.521	1	E10.5 WT	Rbm17
Dut	5.34e-05	0.279156	0.959	0.794	1	E10.5 WT	Dut
Dars2	4.01e-07	0.279134	0.216	0.03	0.00808672	E10.5 WT	Dars2
Emc6	5.59e-06	0.278789	0.773	0.4	0.112779	E10.5 WT	Emc6
Ankrd54	2.51e-08	0.27848	0.387	0.103	0.000507262	E10.5 WT	Ankrd54
Rbfa	5.03e-07	0.278361	0.381	0.121	0.0101486	E10.5 WT	Rbfa
Plpp3	6.45e-06	0.278234	0.34	0.115	0.130215	E10.5 WT	Plpp3
Slc9a3r1	7.09e-06	0.278078	0.485	0.206	0.143056	E10.5 WT	Slc9a3r1
Mtmr2	1.56e-07	0.277405	0.402	0.127	0.00315614	E10.5 WT	Mtmr2
Tbc1d10a	1.3e-05	0.277237	0.304	0.103	0.262841	E10.5 WT	Tbc1d10a
Pofut2	1.3e-07	0.277095	0.32	0.079	0.00263169	E10.5 WT	Pofut2
Mum1	1.29e-07	0.276805	0.474	0.164	0.00259559	E10.5 WT	Mum1
Canx	7.83e-06	0.276552	0.582	0.267	0.158	E10.5 WT	Canx
Tmem101	1.59e-07	0.276399	0.232	0.036	0.00321719	E10.5 WT	Tmem101
Kif20a	1.09e-05	0.275581	0.479	0.212	0.2192	E10.5 WT	Kif20a
Hmga1	0.0036842	0.275556	0.959	0.794	1	E10.5 WT	Hmga1
Cmpk1	1.62e-06	0.27552	0.686	0.321	0.0327817	E10.5 WT	Cmpk1
1810043G02Rik	8.96e-08	0.275447	0.289	0.061	0.00180814	E10.5 WT	1810043G02Rik
Marcksl1	3.04e-07	0.275195	1	0.976	0.00612997	E10.5 WT	Marcksl1
Cacfd1	8.97e-07	0.275015	0.284	0.073	0.0181202	E10.5 WT	Cacfd1
Selenos	1.32e-08	0.274623	0.366	0.091	0.00026709	E10.5 WT	Selenos
Pygo2	4.7e-08	0.273598	0.423	0.127	0.000948922	E10.5 WT	Pygo2
Cux1	1.93e-05	0.273488	0.34	0.127	0.389749	E10.5 WT	Cux1
Frzb	3.78e-07	0.273446	0.423	0.139	0.0076257	E10.5 WT	Frzb
Tomm22	0.000420346	0.273085	0.943	0.661	1	E10.5 WT	Tomm22
Eif1	1.26e-06	0.273042	1	0.976	0.0254122	E10.5 WT	Eif1
Srfbp1	4.76e-07	0.272986	0.34	0.097	0.00960679	E10.5 WT	Srfbp1
Spout1	1.02e-06	0.272949	0.423	0.158	0.0205908	E10.5 WT	Spout1
Eif4a1	2.24e-05	0.272801	0.995	0.976	0.452269	E10.5 WT	Eif4a1
Pgd	2.4e-06	0.272416	0.66	0.309	0.0484008	E10.5 WT	Pgd
Jpt2	1.01e-05	0.271927	0.778	0.418	0.202989	E10.5 WT	Jpt2
Tmem147	2.74e-07	0.271913	0.557	0.212	0.0055385	E10.5 WT	Tmem147
Aph1a	7.21e-07	0.271763	0.562	0.224	0.0145531	E10.5 WT	Aph1a
Nxt1	4.51e-05	0.271655	0.634	0.333	0.91018	E10.5 WT	Nxt1
Sec62	1.33e-05	0.271268	0.32	0.109	0.26819	E10.5 WT	Sec62
Erp44	2.75e-07	0.27125	0.33	0.091	0.00554807	E10.5 WT	Erp44
Prkcsh	2.28e-07	0.271169	0.351	0.097	0.0046083	E10.5 WT	Prkcsh
Idi1	3.26e-05	0.270731	0.644	0.345	0.65805	E10.5 WT	Idi1
Mrpl24	6.29e-06	0.270705	0.572	0.261	0.127062	E10.5 WT	Mrpl24
Wbp2	3.08e-09	0.27069	0.49	0.145	6.22e-05	E10.5 WT	Wbp2
Reep5	6.07e-06	0.270522	0.351	0.121	0.122605	E10.5 WT	Reep5
Tmem98	1.16e-07	0.270399	0.557	0.212	0.00233689	E10.5 WT	Tmem98
Wdr77	4.15e-05	0.269933	0.804	0.436	0.837822	E10.5 WT	Wdr77
Gsr	1.11e-06	0.269099	0.474	0.188	0.0223223	E10.5 WT	Gsr
Ap1s1	3.73e-06	0.268551	0.634	0.309	0.0753339	E10.5 WT	Ap1s1
Ciart	3.19e-07	0.268324	0.206	0.024	0.00643626	E10.5 WT	Ciart
Zfp36	0.000193227	0.26728	0.18	0.048	1	E10.5 WT	Zfp36
Zfp385a	2.61e-08	0.267258	0.613	0.236	0.000526853	E10.5 WT	Zfp385a
Rcl1	5.45e-07	0.267114	0.572	0.236	0.0109963	E10.5 WT	Rcl1
Dhcr7	2.84e-05	0.267107	0.191	0.042	0.573742	E10.5 WT	Dhcr7
Twf2	2.64e-06	0.267094	0.505	0.212	0.0533157	E10.5 WT	Twf2
Fen1	4.16e-05	0.266254	0.644	0.333	0.840229	E10.5 WT	Fen1
Bola3	1.7e-05	0.266048	0.711	0.358	0.342389	E10.5 WT	Bola3
Qtrt1	5.88e-07	0.265777	0.423	0.152	0.0118683	E10.5 WT	Qtrt1
Auh	6.04e-07	0.265415	0.268	0.061	0.0122022	E10.5 WT	Auh
R3hdm4	1.77e-07	0.26531	0.577	0.236	0.00357976	E10.5 WT	R3hdm4
Atp6v0e	8.96e-07	0.265111	0.531	0.218	0.018091	E10.5 WT	Atp6v0e
Gtpbp4	0.000112469	0.265004	0.763	0.442	1	E10.5 WT	Gtpbp4
Rpf1	1.93e-06	0.264908	0.536	0.224	0.0389246	E10.5 WT	Rpf1
Tpst1	5.45e-09	0.264849	0.335	0.067	0.000110029	E10.5 WT	Tpst1
Nr1h2	3.76e-08	0.264466	0.366	0.091	0.000759189	E10.5 WT	Nr1h2
4933434E20Rik	5.79e-07	0.264371	0.294	0.073	0.0116981	E10.5 WT	4933434E20Rik
Nuf2	3.84e-07	0.264245	0.304	0.073	0.00775494	E10.5 WT	Nuf2
Lypla1	3.23e-08	0.263833	0.371	0.097	0.000653047	E10.5 WT	Lypla1
Cops2	4.44e-05	0.263756	0.753	0.436	0.895724	E10.5 WT	Cops2
Nudc	0.000536136	0.26374	0.933	0.745	1	E10.5 WT	Nudc
Tmem123	1.24e-07	0.263478	0.361	0.097	0.00250062	E10.5 WT	Tmem123
Trappc4	2.97e-06	0.263467	0.706	0.321	0.0600466	E10.5 WT	Trappc4
Ube2b	0.000704208	0.263314	0.83	0.545	1	E10.5 WT	Ube2b
Mterf4	2.7e-07	0.263284	0.325	0.085	0.00545452	E10.5 WT	Mterf4
Dld	6.46e-07	0.262954	0.531	0.212	0.0130453	E10.5 WT	Dld
Ccnh	1.14e-06	0.262738	0.531	0.218	0.0229815	E10.5 WT	Ccnh
Mrpl2	7.94e-06	0.262351	0.66	0.315	0.160283	E10.5 WT	Mrpl2
Ddrgk1	1.56e-06	0.261642	0.268	0.067	0.031492	E10.5 WT	Ddrgk1
Vmp1	3.21e-07	0.261566	0.253	0.048	0.00648216	E10.5 WT	Vmp1
Degs1	2.01e-07	0.261385	0.247	0.042	0.00406486	E10.5 WT	Degs1
Cdh11	1.58e-06	0.261376	0.412	0.152	0.0319531	E10.5 WT	Cdh11
Tmem126a	3.63e-07	0.261339	0.552	0.224	0.00733545	E10.5 WT	Tmem126a
Apex1	0.0020003	0.26125	0.938	0.715	1	E10.5 WT	Apex1
Ncln	1.59e-08	0.261226	0.216	0.018	0.00032172	E10.5 WT	Ncln
Lhfp	1.42e-05	0.261214	0.175	0.03	0.28726	E10.5 WT	Lhfp
Ak2	0.000357476	0.260949	0.794	0.497	1	E10.5 WT	Ak2
Meox2	1e-06	0.260866	0.309	0.085	0.0201849	E10.5 WT	Meox2
Arl2	1.75e-06	0.260843	0.624	0.273	0.0353731	E10.5 WT	Arl2
Herpud2	4.87e-09	0.260813	0.289	0.042	9.82e-05	E10.5 WT	Herpud2
Srp14	0.000822328	0.260793	0.804	0.485	1	E10.5 WT	Srp14
Eif3l	0.000526887	0.260757	0.928	0.703	1	E10.5 WT	Eif3l
Asf1a	4.59e-05	0.260663	0.747	0.388	0.926477	E10.5 WT	Asf1a
Atxn10	0.00230577	0.260646	0.861	0.618	1	E10.5 WT	Atxn10
Traf4	5.16e-06	0.260274	0.577	0.273	0.104138	E10.5 WT	Traf4
Cd63	2.83e-06	0.259668	0.619	0.285	0.0570905	E10.5 WT	Cd63
Nme4	0.000176253	0.259568	0.665	0.364	1	E10.5 WT	Nme4
Ints4	2.3e-08	0.259532	0.284	0.048	0.000464567	E10.5 WT	Ints4
Hmgn1	1.9e-07	0.259308	1	0.994	0.00383442	E10.5 WT	Hmgn1
Tmem70	2.74e-08	0.25925	0.459	0.145	0.000553157	E10.5 WT	Tmem70
Acot7	1.03e-06	0.258645	0.268	0.067	0.0207194	E10.5 WT	Acot7
Atp5b	0.000129566	0.258541	0.995	0.945	1	E10.5 WT	Atp5b
Snhg12	1.39e-05	0.25805	0.438	0.182	0.280694	E10.5 WT	Snhg12
Gde1	7.53e-09	0.258031	0.381	0.091	0.000152029	E10.5 WT	Gde1
Ndufb9	0.00025365	0.257799	0.794	0.467	1	E10.5 WT	Ndufb9
Maf1	6.87e-08	0.257712	0.608	0.242	0.00138798	E10.5 WT	Maf1
Ipo5	1.35e-05	0.257346	0.814	0.436	0.273189	E10.5 WT	Ipo5
2310011J03Rik	5.21e-06	0.257226	0.418	0.158	0.105218	E10.5 WT	2310011J03Rik
Psmb2	0.000684817	0.257183	0.912	0.721	1	E10.5 WT	Psmb2
Smarcd2	6.09e-07	0.256745	0.479	0.176	0.0123037	E10.5 WT	Smarcd2
Bcl2	2.63e-05	0.256607	0.397	0.158	0.531111	E10.5 WT	Bcl2
Plekhj1	0.0002575	0.25644	0.711	0.412	1	E10.5 WT	Plekhj1
Cwc15	0.000652635	0.256435	0.814	0.497	1	E10.5 WT	Cwc15
Cldn9	1.45e-07	0.25635	0.201	0.018	0.00292104	E10.5 WT	Cldn9
Isg20l2	3.9e-07	0.25624	0.541	0.212	0.00786993	E10.5 WT	Isg20l2
2410002F23Rik	2.03e-06	0.255887	0.629	0.285	0.040938	E10.5 WT	2410002F23Rik
Tex261	1.04e-07	0.255703	0.418	0.127	0.00209087	E10.5 WT	Tex261
Dimt1	9.69e-08	0.255554	0.34	0.085	0.0019557	E10.5 WT	Dimt1
Cycs	0.00228997	0.255382	0.943	0.788	1	E10.5 WT	Cycs
Cmtm3	2.96e-06	0.254571	0.515	0.218	0.0597569	E10.5 WT	Cmtm3
Cs	0.000236824	0.254336	0.82	0.473	1	E10.5 WT	Cs
Ergic2	1.72e-06	0.2543	0.407	0.145	0.0346551	E10.5 WT	Ergic2
Emc3	1.4e-08	0.25413	0.335	0.073	0.000282651	E10.5 WT	Emc3
Nell1	2e-08	0.254013	0.206	0.012	0.000403624	E10.5 WT	Nell1
Prpf38a	4.98e-06	0.253913	0.582	0.267	0.10057	E10.5 WT	Prpf38a
Tcp1	0.000149605	0.253884	0.964	0.855	1	E10.5 WT	Tcp1
Ppp4c	0.000941847	0.253715	0.892	0.715	1	E10.5 WT	Ppp4c
Dctn2	5.32e-05	0.253192	0.763	0.412	1	E10.5 WT	Dctn2
Rnf4	2.08e-08	0.253145	0.639	0.261	0.000419336	E10.5 WT	Rnf4
Ptma	3.65e-15	0.253132	1	1	7.38e-11	E10.5 WT	Ptma
Cyp51	2.57e-06	0.25303	0.366	0.121	0.0518929	E10.5 WT	Cyp51
Rpl14	5.55e-09	0.252964	1	1	0.000111978	E10.5 WT	Rpl14
Kat2a	9.08e-06	0.25281	0.459	0.188	0.183291	E10.5 WT	Kat2a
Clasrp	3.67e-08	0.252803	0.289	0.055	0.000741511	E10.5 WT	Clasrp
Riok2	1.09e-08	0.252786	0.454	0.133	0.000219992	E10.5 WT	Riok2
Bbx	5.47e-05	0.251581	0.567	0.273	1	E10.5 WT	Bbx
Jmjd6	1.25e-06	0.251579	0.51	0.2	0.0251945	E10.5 WT	Jmjd6
Mrfap1	9.49e-05	0.251554	0.969	0.867	1	E10.5 WT	Mrfap1
Cdk2	1.72e-08	0.251242	0.51	0.158	0.000347543	E10.5 WT	Cdk2
Arpc4	0.000311059	0.251217	0.809	0.497	1	E10.5 WT	Arpc4
Mpc1	5.48e-07	0.251178	0.397	0.127	0.01106	E10.5 WT	Mpc1
Fcf1	0.000321648	0.251085	0.608	0.327	1	E10.5 WT	Fcf1
Gemin8	9.34e-08	0.250952	0.278	0.055	0.00188593	E10.5 WT	Gemin8
Pfn2	0.000193239	0.250716	0.639	0.358	1	E10.5 WT	Pfn2
Psmd3	2.23e-05	0.250586	0.789	0.406	0.45044	E10.5 WT	Psmd3
Gm9493	1.26e-05	0.250198	0.737	0.376	0.255028	E10.5 WT	Gm9493
Cyb5r4	1.03e-06	0.250127	0.515	0.206	0.0207262	E10.5 WT	Cyb5r4

## Sheet: Data S5
	p_val	avg_log2FC	pct.1	pct.2	p_val_adj	cluster	gene
Jun	3.18e-26	1.23467	0.877	0.668	6.42e-22	E10.5 WT	Jun
Ier2	1.39e-33	1.11864	0.939	0.765	2.8e-29	E10.5 WT	Ier2
Cyr61	7.38e-20	0.87765	0.706	0.324	1.49e-15	E10.5 WT	Cyr61
Gas1	6.11e-29	0.874378	0.936	0.676	1.23e-24	E10.5 WT	Gas1
Jund	2.14e-26	0.841204	0.926	0.735	4.32e-22	E10.5 WT	Jund
5430416N02Rik	3.59e-31	0.814158	0.877	0.479	7.26e-27	E10.5 WT	5430416N02Rik
Foxc2	5.29e-31	0.785986	0.926	0.58	1.07e-26	E10.5 WT	Foxc2
Snhg12	3.48e-27	0.774164	0.856	0.487	7.03e-23	E10.5 WT	Snhg12
Fos	6.13e-10	0.732141	0.844	0.647	1.24e-05	E10.5 WT	Fos
Egr1	1.16e-10	0.681906	0.724	0.462	2.35e-06	E10.5 WT	Egr1
Tmem163	1.65e-21	0.673501	0.963	0.807	3.33e-17	E10.5 WT	Tmem163
Id1	6.35e-12	0.660513	0.874	0.714	1.28e-07	E10.5 WT	Id1
Pabpc1	4.37e-45	0.659186	0.997	0.971	8.82e-41	E10.5 WT	Pabpc1
Id3	2.53e-13	0.608501	0.966	0.929	5.1e-09	E10.5 WT	Id3
mt-Cytb	1.81e-22	0.600631	0.979	0.983	3.66e-18	E10.5 WT	mt-Cytb
Slc25a4	4.82e-27	0.586177	0.985	0.857	9.73e-23	E10.5 WT	Slc25a4
mt-Atp6	8.11e-25	0.561592	0.979	0.992	1.64e-20	E10.5 WT	mt-Atp6
Junb	6.48e-15	0.549616	0.626	0.311	1.31e-10	E10.5 WT	Junb
Hsp90b1	3.11e-15	0.536866	0.963	0.773	6.27e-11	E10.5 WT	Hsp90b1
Eif4a2	1.64e-19	0.522341	0.902	0.592	3.3e-15	E10.5 WT	Eif4a2
Mex3a	1.85e-20	0.51646	0.819	0.517	3.74e-16	E10.5 WT	Mex3a
mt-Co2	5.83e-22	0.512689	0.966	0.992	1.18e-17	E10.5 WT	mt-Co2
Wt1	2.06e-16	0.501128	0.88	0.592	4.16e-12	E10.5 WT	Wt1
Rabggtb	4.89e-18	0.499239	0.88	0.584	9.87e-14	E10.5 WT	Rabggtb
1810032O08Rik	1.07e-22	0.494569	0.69	0.311	2.17e-18	E10.5 WT	1810032O08Rik
mt-Co1	8.6e-17	0.465595	0.966	0.987	1.74e-12	E10.5 WT	mt-Co1
Serpinh1	2.98e-12	0.4641	0.991	0.832	6.02e-08	E10.5 WT	Serpinh1
Ube2m	7.8e-19	0.451533	0.81	0.504	1.58e-14	E10.5 WT	Ube2m
Spcs2	1.19e-14	0.44588	0.942	0.66	2.4e-10	E10.5 WT	Spcs2
Taf10	2.86e-15	0.444688	0.782	0.471	5.78e-11	E10.5 WT	Taf10
2410002F23Rik	1.05e-17	0.443529	0.853	0.559	2.12e-13	E10.5 WT	2410002F23Rik
Slc38a2	3.11e-17	0.438136	0.834	0.538	6.28e-13	E10.5 WT	Slc38a2
Sox4	4.21e-11	0.438034	0.899	0.714	8.51e-07	E10.5 WT	Sox4
mt-Nd4l	2.5e-16	0.437972	0.957	0.979	5.05e-12	E10.5 WT	mt-Nd4l
mt-Nd1	4.39e-16	0.434563	0.954	0.962	8.87e-12	E10.5 WT	mt-Nd1
Zfp36	4.2e-14	0.432381	0.718	0.374	8.48e-10	E10.5 WT	Zfp36
Hoxb2	4.89e-13	0.430528	0.914	0.668	9.87e-09	E10.5 WT	Hoxb2
H1f0	1.7e-05	0.425875	0.926	0.777	0.343349	E10.5 WT	H1f0
Nr2f6	4.82e-16	0.422534	0.859	0.571	9.72e-12	E10.5 WT	Nr2f6
mt-Co3	1.46e-14	0.422238	0.979	0.996	2.94e-10	E10.5 WT	mt-Co3
Pdia6	5.99e-12	0.416463	0.963	0.727	1.21e-07	E10.5 WT	Pdia6
Gm26532	3.85e-17	0.412249	0.537	0.189	7.78e-13	E10.5 WT	Gm26532
Arl6ip1	4.89e-08	0.41214	0.911	0.672	0.000987405	E10.5 WT	Arl6ip1
Alyref	3.66e-12	0.410517	0.847	0.626	7.4e-08	E10.5 WT	Alyref
Atf4	3.48e-12	0.409	0.896	0.676	7.02e-08	E10.5 WT	Atf4
Clk1	9.73e-18	0.402074	0.798	0.408	1.97e-13	E10.5 WT	Clk1
Ptk7	1.58e-17	0.401522	0.828	0.487	3.19e-13	E10.5 WT	Ptk7
Pnrc1	7.71e-12	0.400429	0.926	0.756	1.56e-07	E10.5 WT	Pnrc1
Sall1	1.82e-08	0.397435	0.712	0.454	0.000368035	E10.5 WT	Sall1
Foxp4	1.15e-16	0.39405	0.85	0.521	2.33e-12	E10.5 WT	Foxp4
Fgfr1	6.58e-15	0.391014	0.825	0.496	1.33e-10	E10.5 WT	Fgfr1
Ppp1r14b	2.09e-10	0.389252	0.883	0.718	4.22e-06	E10.5 WT	Ppp1r14b
Rpl6	1.23e-33	0.389218	1	1	2.49e-29	E10.5 WT	Rpl6
Six2	2.47e-11	0.389216	0.813	0.508	4.99e-07	E10.5 WT	Six2
Socs3	5.74e-13	0.383768	0.595	0.277	1.16e-08	E10.5 WT	Socs3
Rpn1	9.02e-14	0.378708	0.887	0.58	1.82e-09	E10.5 WT	Rpn1
Bsg	1.6e-09	0.378581	0.975	0.735	3.23e-05	E10.5 WT	Bsg
Slc16a3	9.07e-12	0.378059	0.807	0.517	1.83e-07	E10.5 WT	Slc16a3
Cd81	4.84e-10	0.377449	0.936	0.668	9.78e-06	E10.5 WT	Cd81
Dbf4	2.83e-12	0.375488	0.779	0.479	5.7e-08	E10.5 WT	Dbf4
mt-Nd4	3.88e-10	0.370563	0.908	0.895	7.83e-06	E10.5 WT	mt-Nd4
Fzd2	4.73e-12	0.370019	0.782	0.5	9.56e-08	E10.5 WT	Fzd2
Tcf3	1.84e-12	0.368955	0.957	0.786	3.71e-08	E10.5 WT	Tcf3
Aes	3.9e-11	0.368911	0.89	0.639	7.87e-07	E10.5 WT	Aes
Pabpn1	3.88e-15	0.36886	0.813	0.517	7.83e-11	E10.5 WT	Pabpn1
Rhob	3.6e-15	0.368105	0.755	0.445	7.27e-11	E10.5 WT	Rhob
Ccdc85b	3.38e-14	0.364265	0.831	0.513	6.83e-10	E10.5 WT	Ccdc85b
Hoxb3	5.8e-22	0.362862	0.58	0.193	1.17e-17	E10.5 WT	Hoxb3
Ppib	7.1e-10	0.362061	0.969	0.798	1.43e-05	E10.5 WT	Ppib
Ociad1	2.67e-12	0.361202	0.92	0.601	5.38e-08	E10.5 WT	Ociad1
Id2	6.78e-06	0.36032	0.942	0.853	0.1369	E10.5 WT	Id2
Ubald2	1.45e-09	0.360118	0.939	0.769	2.92e-05	E10.5 WT	Ubald2
Maz	4.13e-13	0.357518	0.865	0.601	8.33e-09	E10.5 WT	Maz
Sfrp2	6.49e-11	0.35706	0.752	0.454	1.31e-06	E10.5 WT	Sfrp2
Ube2d2a	1.19e-11	0.356649	0.963	0.79	2.41e-07	E10.5 WT	Ube2d2a
Gt(ROSA)26Sor	8.69e-16	0.355592	0.712	0.374	1.76e-11	E10.5 WT	Gt(ROSA)26Sor
Pbx2	3.15e-15	0.35088	0.755	0.412	6.35e-11	E10.5 WT	Pbx2
Rpl9	1.11e-33	0.347178	0.997	1	2.25e-29	E10.5 WT	Rpl9
Tpbg	7.62e-09	0.347001	0.883	0.559	0.000153909	E10.5 WT	Tpbg
Tril	1.32e-08	0.346954	0.853	0.58	0.000266304	E10.5 WT	Tril
Btg2	1.19e-09	0.346617	0.567	0.307	2.4e-05	E10.5 WT	Btg2
Pcgf2	2.68e-13	0.345798	0.782	0.492	5.41e-09	E10.5 WT	Pcgf2
Tmem132a	1.01e-12	0.344605	0.758	0.445	2.05e-08	E10.5 WT	Tmem132a
Hoxa9	1.79e-12	0.342734	0.865	0.618	3.61e-08	E10.5 WT	Hoxa9
Lamp1	2.8e-08	0.341005	0.911	0.647	0.000565648	E10.5 WT	Lamp1
Fbxo5	1.18e-08	0.340285	0.675	0.433	0.000239075	E10.5 WT	Fbxo5
Pigx	1.41e-11	0.339541	0.871	0.588	2.85e-07	E10.5 WT	Pigx
Calr	1.5e-08	0.338597	0.948	0.727	0.000303181	E10.5 WT	Calr
Cxxc5	7.82e-12	0.337518	0.819	0.508	1.58e-07	E10.5 WT	Cxxc5
Basp1	2.81e-09	0.332434	0.868	0.672	5.68e-05	E10.5 WT	Basp1
Rps7	9.32e-26	0.332332	0.997	0.996	1.88e-21	E10.5 WT	Rps7
Gadd45g	6.43e-13	0.331827	0.46	0.176	1.3e-08	E10.5 WT	Gadd45g
Itm2c	4.48e-11	0.329503	0.819	0.538	9.04e-07	E10.5 WT	Itm2c
Uncx	5.55e-05	0.329321	0.782	0.613	1	E10.5 WT	Uncx
Rcn2	1.43e-07	0.327363	0.905	0.655	0.00288347	E10.5 WT	Rcn2
Brd2	6.15e-10	0.326273	0.911	0.668	1.24e-05	E10.5 WT	Brd2
Rdx	4.11e-12	0.326221	0.911	0.668	8.3e-08	E10.5 WT	Rdx
Fxyd6	3.2e-07	0.325196	0.948	0.714	0.0064605	E10.5 WT	Fxyd6
Tfdp1	5.52e-10	0.323329	0.92	0.714	1.11e-05	E10.5 WT	Tfdp1
Cirbp	3.91e-12	0.323111	0.85	0.576	7.89e-08	E10.5 WT	Cirbp
Rbbp6	8.08e-14	0.322463	0.776	0.441	1.63e-09	E10.5 WT	Rbbp6
Taf1d	2.12e-11	0.321827	0.877	0.643	4.28e-07	E10.5 WT	Taf1d
Chtf8	5.92e-10	0.320918	0.933	0.71	1.2e-05	E10.5 WT	Chtf8
Pax2	2.75e-06	0.319064	0.81	0.605	0.0554733	E10.5 WT	Pax2
Pgk1	1.07e-08	0.318969	0.994	0.958	0.000216823	E10.5 WT	Pgk1
Zfp503	6.04e-11	0.318749	0.801	0.529	1.22e-06	E10.5 WT	Zfp503
Rpl29	6.78e-23	0.318262	1	0.996	1.37e-18	E10.5 WT	Rpl29
Meg3	2.67e-06	0.317509	0.85	0.626	0.0539154	E10.5 WT	Meg3
Npc2	5.03e-10	0.317412	0.942	0.702	1.02e-05	E10.5 WT	Npc2
Fbln1	1.63e-11	0.313409	0.791	0.496	3.29e-07	E10.5 WT	Fbln1
P4hb	1.24e-07	0.312036	0.963	0.765	0.00249773	E10.5 WT	P4hb
Eif5	5.94e-09	0.31198	0.966	0.832	0.000120012	E10.5 WT	Eif5
Nr2f2	1.68e-06	0.308687	0.923	0.718	0.0339631	E10.5 WT	Nr2f2
Vim	0.000624712	0.308261	0.963	0.895	1	E10.5 WT	Vim
Mdk	1.29e-07	0.307506	0.994	0.975	0.00261342	E10.5 WT	Mdk
Rbm39	1.91e-09	0.307272	0.948	0.891	3.86e-05	E10.5 WT	Rbm39
Rsrc2	6.54e-09	0.307051	0.88	0.664	0.000131976	E10.5 WT	Rsrc2
Ncam1	1.2e-05	0.306295	0.84	0.618	0.242255	E10.5 WT	Ncam1
Gnl3	1.98e-08	0.306275	0.871	0.639	0.000400004	E10.5 WT	Gnl3
Rbm15b	1.89e-15	0.305205	0.604	0.265	3.82e-11	E10.5 WT	Rbm15b
Ppig	1.89e-09	0.304838	0.893	0.714	3.81e-05	E10.5 WT	Ppig
Emd	2.45e-08	0.304824	0.893	0.601	0.000494659	E10.5 WT	Emd
Txndc12	4.33e-12	0.304775	0.831	0.513	8.74e-08	E10.5 WT	Txndc12
Phlda1	1.49e-07	0.304167	0.779	0.534	0.00300502	E10.5 WT	Phlda1
Sox11	4.21e-07	0.303428	0.939	0.782	0.00849178	E10.5 WT	Sox11
Sub1	1.85e-14	0.302847	0.975	0.912	3.74e-10	E10.5 WT	Sub1
Nptn	3.81e-20	0.300166	0.696	0.29	7.69e-16	E10.5 WT	Nptn
Top2a	3.74e-05	0.299479	0.822	0.681	0.754712	E10.5 WT	Top2a
Tmed2	6.1e-08	0.298841	0.957	0.773	0.00123259	E10.5 WT	Tmed2
Pttg1	9.6e-11	0.298157	0.767	0.475	1.94e-06	E10.5 WT	Pttg1
Eef2	1.22e-15	0.297174	0.997	0.996	2.46e-11	E10.5 WT	Eef2
Rps2	4.06e-25	0.296134	1	1	8.2e-21	E10.5 WT	Rps2
Bnip3	6.55e-06	0.296086	0.81	0.571	0.132161	E10.5 WT	Bnip3
Rnf149	2.42e-13	0.29503	0.742	0.403	4.88e-09	E10.5 WT	Rnf149
Mest	2.13e-07	0.294836	0.991	0.987	0.00430816	E10.5 WT	Mest
Cdca4	8.44e-08	0.294411	0.868	0.63	0.00170357	E10.5 WT	Cdca4
Col26a1	3.33e-09	0.291275	0.859	0.571	6.72e-05	E10.5 WT	Col26a1
Sypl	1.24e-09	0.290709	0.813	0.534	2.5e-05	E10.5 WT	Sypl
Adrm1	1.07e-13	0.290423	0.868	0.563	2.16e-09	E10.5 WT	Adrm1
Hoxa5	7.25e-15	0.290232	0.509	0.193	1.46e-10	E10.5 WT	Hoxa5
Laptm4a	4.98e-06	0.289886	0.933	0.723	0.100606	E10.5 WT	Laptm4a
Elavl1	8.44e-09	0.289666	0.972	0.807	0.000170372	E10.5 WT	Elavl1
Mcl1	1.33e-14	0.288525	0.727	0.387	2.68e-10	E10.5 WT	Mcl1
Ssbp3	7.1e-11	0.287453	0.761	0.462	1.43e-06	E10.5 WT	Ssbp3
Cfl2	1.43e-09	0.283884	0.917	0.71	2.89e-05	E10.5 WT	Cfl2
Tspan7	2.76e-06	0.281615	0.66	0.429	0.0557259	E10.5 WT	Tspan7
Snrnp48	7.72e-12	0.280851	0.785	0.454	1.56e-07	E10.5 WT	Snrnp48
Tusc3	7.68e-11	0.280795	0.822	0.513	1.55e-06	E10.5 WT	Tusc3
Slc38a1	2.02e-07	0.279915	0.822	0.538	0.00407087	E10.5 WT	Slc38a1
Elovl6	1.49e-08	0.278075	0.831	0.55	0.000301001	E10.5 WT	Elovl6
Slc25a17	7.64e-12	0.276434	0.77	0.433	1.54e-07	E10.5 WT	Slc25a17
Rer1	1.96e-07	0.275663	0.908	0.651	0.00395329	E10.5 WT	Rer1
Hoxa10	2.7e-05	0.275488	0.936	0.723	0.545493	E10.5 WT	Hoxa10
Tgfbi	6.15e-08	0.275088	0.715	0.471	0.00124193	E10.5 WT	Tgfbi
Chchd3	2.09e-11	0.273518	0.847	0.538	4.21e-07	E10.5 WT	Chchd3
Pdgfc	4.67e-09	0.273275	0.847	0.55	9.43e-05	E10.5 WT	Pdgfc
Ptov1	1.81e-11	0.273247	0.994	0.912	3.66e-07	E10.5 WT	Ptov1
Pclaf	1.09e-05	0.273148	0.954	0.937	0.220212	E10.5 WT	Pclaf
Atp6v0c	1.47e-06	0.273127	0.929	0.685	0.0297417	E10.5 WT	Atp6v0c
Mtdh	7.61e-07	0.272979	0.871	0.634	0.0153614	E10.5 WT	Mtdh
Smndc1	2.32e-08	0.272919	0.908	0.681	0.000467826	E10.5 WT	Smndc1
Rps4x	1.22e-22	0.272862	1	1	2.45e-18	E10.5 WT	Rps4x
Actg1	8.18e-14	0.271477	1	1	1.65e-09	E10.5 WT	Actg1
Eef1b2	2.92e-15	0.269618	0.997	0.992	5.89e-11	E10.5 WT	Eef1b2
Slc1a5	4.12e-13	0.269581	0.534	0.239	8.32e-09	E10.5 WT	Slc1a5
Ggnbp2	5.9e-11	0.268892	0.782	0.483	1.19e-06	E10.5 WT	Ggnbp2
Flrt3	6.55e-10	0.268862	0.561	0.282	1.32e-05	E10.5 WT	Flrt3
Sdccag3	3.61e-12	0.267682	0.672	0.374	7.28e-08	E10.5 WT	Sdccag3
Ctcf	8.59e-09	0.267622	0.801	0.529	0.000173429	E10.5 WT	Ctcf
Arid1a	1.24e-09	0.267399	0.816	0.571	2.51e-05	E10.5 WT	Arid1a
Ifrd1	2.35e-11	0.267265	0.798	0.525	4.75e-07	E10.5 WT	Ifrd1
Btg1	1.96e-07	0.266905	0.847	0.588	0.00396243	E10.5 WT	Btg1
Ryk	8.13e-13	0.265856	0.626	0.307	1.64e-08	E10.5 WT	Ryk
Aph1a	5.87e-10	0.265563	0.844	0.559	1.19e-05	E10.5 WT	Aph1a
Tomm40	1.37e-05	0.263428	0.926	0.723	0.275708	E10.5 WT	Tomm40
Rtn4	1.08e-05	0.263258	0.92	0.706	0.218294	E10.5 WT	Rtn4
Tbca	5.59e-10	0.262719	0.972	0.882	1.13e-05	E10.5 WT	Tbca
Pnpla8	2.19e-11	0.262618	0.589	0.286	4.42e-07	E10.5 WT	Pnpla8
Adgrl1	1.67e-13	0.261708	0.58	0.252	3.37e-09	E10.5 WT	Adgrl1
Aup1	8.89e-10	0.261223	0.828	0.55	1.8e-05	E10.5 WT	Aup1
Irak1	1.18e-11	0.260662	0.451	0.176	2.38e-07	E10.5 WT	Irak1
Hsd17b12	6.63e-07	0.260344	0.822	0.559	0.0133839	E10.5 WT	Hsd17b12
Tnrc6a	3.79e-08	0.260166	0.736	0.445	0.000764844	E10.5 WT	Tnrc6a
Erg28	4.31e-10	0.259998	0.834	0.525	8.71e-06	E10.5 WT	Erg28
Pabpc4	3.1e-10	0.259983	0.902	0.63	6.25e-06	E10.5 WT	Pabpc4
Ccnl1	2.33e-09	0.258857	0.785	0.542	4.71e-05	E10.5 WT	Ccnl1
Trim8	8.96e-09	0.258848	0.534	0.277	0.000180853	E10.5 WT	Trim8
Calu	4.58e-10	0.258692	0.773	0.466	9.25e-06	E10.5 WT	Calu
Tipin	3.1e-07	0.258533	0.917	0.718	0.00625903	E10.5 WT	Tipin
Hoxc4	1e-11	0.25848	0.54	0.231	2.03e-07	E10.5 WT	Hoxc4
Ilf3	3.05e-08	0.258339	0.89	0.66	0.000615813	E10.5 WT	Ilf3
Emc10	2.1e-08	0.258239	0.865	0.563	0.000423245	E10.5 WT	Emc10
Gtpbp6	2.18e-11	0.257441	0.613	0.324	4.39e-07	E10.5 WT	Gtpbp6
Spry1	2.87e-10	0.257031	0.54	0.261	5.79e-06	E10.5 WT	Spry1
Ctsl	5.85e-06	0.256699	0.865	0.626	0.118134	E10.5 WT	Ctsl
Igf1r	4.8e-10	0.256517	0.635	0.336	9.69e-06	E10.5 WT	Igf1r
Tgif1	1.66e-10	0.255362	0.788	0.504	3.35e-06	E10.5 WT	Tgif1
Hoxc10	5.73e-05	0.255118	0.942	0.769	1	E10.5 WT	Hoxc10
Fkbp1a	4.66e-07	0.255091	0.988	0.903	0.00941114	E10.5 WT	Fkbp1a
Ddost	1.79e-05	0.254804	0.92	0.664	0.360959	E10.5 WT	Ddost
Txndc5	2.15e-07	0.254694	0.887	0.601	0.00434181	E10.5 WT	Txndc5
Nxf1	1.38e-06	0.254517	0.929	0.714	0.0277638	E10.5 WT	Nxf1
Zfp787	1.2e-13	0.253943	0.663	0.328	2.42e-09	E10.5 WT	Zfp787
Gjc1	1.3e-11	0.253547	0.752	0.458	2.62e-07	E10.5 WT	Gjc1
Cenph	4.97e-10	0.252834	0.687	0.399	1e-05	E10.5 WT	Cenph
Gpc6	4.61e-11	0.252653	0.709	0.403	9.3e-07	E10.5 WT	Gpc6
Lyar	4.77e-06	0.252483	0.914	0.752	0.0963121	E10.5 WT	Lyar
Stt3a	1.95e-09	0.251702	0.755	0.471	3.94e-05	E10.5 WT	Stt3a
Ckap2l	3.81e-09	0.251687	0.592	0.328	7.7e-05	E10.5 WT	Ckap2l
Nectin2	5.95e-08	0.251485	0.788	0.521	0.00120089	E10.5 WT	Nectin2
Atp6v1g1	8.47e-06	0.25143	0.954	0.782	0.170934	E10.5 WT	Atp6v1g1
Cnih1	6.55e-06	0.251379	0.887	0.651	0.132155	E10.5 WT	Cnih1
Rfc1	9.97e-05	0.250357	0.874	0.647	1	E10.5 WT	Rfc1
Trim27	1.11e-07	0.250353	0.908	0.697	0.00223248	E10.5 WT	Trim27
Rpl7	2.22e-16	0.250118	0.991	0.992	4.49e-12	E10.5 WT	Rpl7

## Sheet: Data S6
Primers	Sequence (5' to 3')	Usage
gRNA-Ism1-Bsa1For-1	ACCGTCTGTCCAAAGAAGCCCCGG	gRNA
gRNA-Ism1-Bsa1Rev-1	AAACCCGGGGCTTCTTTGGACAGA	gRNA
gRNA-Ism1-Bsa1For-2	ACCGTGACTGGAGCAGATATAATG	gRNA
gRNA-Ism1-Bsa1Rev-2	AAACCATTATATCTGCTCCAGTCA	gRNA
Test-Ism1 KO-For	AGAACAGTGACCAGGACACTG	PCR and Sequence
Test-Ism1 KO-Rev	CAGGTGACAGTTGGCAGATC	PCR and Sequence
qRT-Gdnf-For	TCCAACTGGGGGTCTACG	qPCR
qRT-Gdnf-Rev	GACATCCCATAACTTCATCTTAGAGTC	qPCR
qRT-Cdc42-For	GCACCCAACCATGCGTCC	qPCR
qRT-Cdc42-Rev	ATCTTGTCCTCAGCTTCTCCGC	qPCR
qRT-Six2-For	TCAATGGCAGTGGCAAGTCG	qPCR
qRT-Six2-Rev	TCAAGCACGGAAAGCAAGCG	qPCR
qRT-Actb-For	CTAAGGCCAACCGTGAAAAG	qPCR
qRT-Actb-Rev	ACCAGAGGCATACAGGGACA	qPCR
qRT-Gapdh-For	GGCTGCCCAGAACATCAT	qPCR
qRT-Gapdh-Rev	ATGATGTTCTGGGCAGCC	qPCR

## Sheet: Data S7
	Quick summary of Mass Spectrometry
	Average Input Protein for Protein Identification	Coomassie gel
	Cell lysis buffer and method	N/A
	Protein Quantitation	N/A
	Sample Preparation Protocol	Shevchenko 2007. Nature Protocols. 1, 2856–2860 | doi: 10.1038/nprot.2006.468
	Enzyme used for digestion	Trypsin
	Clean up	C18 StageTip based desalting
	Instrument Model	Bruker timsTOF pro mass spectrometer interfaced with nanoelute UHPLC
	Database Search-Software and Version	MQ v1.6.14.0
		Perseus v 1.6.13.0
		Mouse Uniprot database (downloaded on May 2020; containing 55,398 entries)
	Remarks	N/A
