# Supplementary material for: Isthmin-1 (Ism1) modulates renal branching morphogenesis and mesenchyme condensation during early kidney development
Source: Nat Commun. 2023 Apr 25;14:2378. doi: 10.1038/s41467-023-37992-x (PMC10130008; doi:10.1038/s41467-023-37992-x)
Supplement: Supplementary file 6 — Source Data [file 41467_2023_37992_MOESM6_ESM.xlsx]

## Sheet: Figure 2
Figure2
	Figure 2b
			Normal	LRA	RRA	BRA	Hypoplasia		total
		M-H2-15_10_2020	3	2	1	1	1	E13.5	8
		M-T0-20_01_21	2	0		1			3
		M-H1-28_04_2020	3	0	1	0	1		5		bilateral	unilateral	hypoplasia	total
		M-H2-21_10_20	2	3	0	0	1	E13.5	6		22	61	18	171
		M-T0-20_01_21	2	1	3	1	0	E17.5	7		0.128655	0.356725	0.105263
		M-H2-21_10_20	3	1	2	0	0	PN-7	6
		M-H1-23_12_2020	2	1	0	0	3	E11.75	6					0.590643
		previous	53	23	23	19	12		130
						Exp-1			Exp-2			Exp-3
	Figure 2d		cCasp3+			cCasp3+			cCasp3+			cCasp3+
			WT	Ism1-/-		WT	Ism1-/-		WT	Ism1-/-		WT	Ism1-/-
			1	30		0	22		2	55		1	33
			5	45		2	39		7	42		4	19
			3	28		1	29		6	38		4	32
	Figure 2m		No. of branching Tips (E11.5+96h)
			WT	WT+rIsm1	mut	mut+rIsm1
			41	87	2	35
			33	96	3	39
			35	77	12	28
	Figure 2n		No. of branching points (E11.5+96h)
			WT	WT+rIsm1	mut	mut+rIsm1
			42	65	2	31
			41	69	2	35
			33	60	4	29

## Sheet: Figure 3
Figure3	Figure3
	Figure 3b
		GO for downregualted genes in mut UE
			p value	(-) Log10 P value
		regulation of cell motility	4.285*10^-15	14.368
		cell junction	1.052*10^-13	12.978
		cell adhesion	5.906*10^-9	8.22871
		tube development	7.652*10^-8	7.11623
		cell morphogeneis	3.995*10^-7	6.39848
		cytoskeletal protein binding	7.043*10^-7	6.15224
		actin filament organization	1.024*10^-6	5.9897
		cell -cell adhesion	6.834*10^-5	4.16533
		cell adhesion molecule binding	3.32*10^-3	2.47886
	Figure 3f
			WT				Ism1-/-
		Mock	486	407	495		228	191	219
		rIsm1	615	638	592		322	370	342

## Sheet: Figure 4
Figure 4
			Figure 4b
				GO for downregulated genes in mut CapM & MM
				E10.5 CapM	p value	(-) Log10 P value
				tube morphogenesis	9.1*10^-13	12.041
				metanephros development	2.195*10^-6	5.65857
				urogenital system development	7.687*10^-6	5.11424
				cell adhesion molecule binding	3.385*10^-4	3.47044
				E10.5 MM	p value	(-) Log10 P value
				cell junction	7.932*10^-14	13.1006
				cytoskeleton	2.938*10^-11	10.5319
				cell population proliferation	4.726*10^-10	9.32551
				microtubule cytoskeleton	8.935*10^-10	9.04891
				cytoskeleto protein binding	1.163*10^-9	8.93442
				tissue morphogenesis	1.032*10^-5	4.98632
				actin binding	1.91*10^-5	4.71897
	Figure 4h	BrdU in Epithelium			Figure 4i	BrdU in Mesenchyme
		Ism1+/-	Ism1-/-			Ism1+/-	Ism1-/-
		26.3889	34.2105			38.961	36.6667
		11.8812	12.6761			37.3832	36.5517
		17.3913	19.5122			45.5224	31.5068
		27.2727	20.1754			44.1558	31.0811
		27.3973				52.381
		26.087				53.1034

## Sheet: Figure 5
Figure 5
	Figure 5e	Gdnf expression
			Mock	rIsm1
			1	1.55
			1	1.75199
			1	2.2
	Figure 5g	Gdnf and Six2 expression
			E11.5 KO Mes				E11.5 KO Mes+ rIsm1
		Gdnf	1	1	1		1.423	1.469	1.462
		Six2	1	1	1		1.798	1.587	1.581
	Figure 5f

## Sheet: Figure 6
Figure6
	Figure 6c
												Figure 6d
	Figure 6f						Figure 6g					Figure 6j
	Figure 6k

## Sheet: Figure 7
Figure 7
	Figure 7c	Hanging Drop Assay									Figure 7g
			Compact				Loose
		WT	0.0714286	0.06	0.33333		0.928571	0.941176	0.666667
		WT+rIsm1	0.818182	0.866667	0.947368		0.181818	0.133333	0.0526316
	Figure 7e	Aggregation Assay
			(-) RGD				(+) RGD
		Mock	1	1	1	1	0.88	1.1	0.92
		rIsm1	1.66	1.95	2.26316	1.88	0.285714	0.75	0.67
		Npnt CM	2.33333	2	2.2		0.67	0.25	0.35
	Figure 7j	Cdc42 expression
			E11.5 KO Mes				E11.5 KO Mes+ rIsm1
		Cdc42	1	1	1		1.33	1.299	1.532
	Figure 7i

## Sheet: Figure S7
	Supplementary Fig.7c

## Sheet: Figure S10
	Supplementary Fig.10b

## Sheet: Figure S13
Supplementary Fig.13
	20221029 E2-/-	20221029 E4-/-	20221030 E1-/-	20221030 -/-	20221103 E1-/-	20221106 -/-	20221112 -/-	20221113 -/-	20221113 -/-	20221115 -/-
Type1	4	2	3	2	2	3	2	1	1	2	22		0.180328
Type2	4	3	2	2	3	2	1	2	2	3	24		0.196721
Type3	2	2	3	1	2	1	0	2	1	2	16		0.131148
Type4	2	3	3	4	3	3	2	2	3	3	28		0.229508
Type5	4	4	5	3	4	3	1	3	3	2	32		0.262295
122	16	14	16	12	14	12	6	10	10	12
	20221031WT	20221102 WT
Type1	16	16	32										0.888889
Type2	2	2	4										0.111111
Type3	0	0
Type4	0	0
Type5	0	0
36	18	18
	20221030 +/-	20221031 +/-	20221103 +/-	20221106 +/-	20221112 +/-	20221113 +/-	20221115 +/-
Type1	5	9	14	11	7	7	13	66					0.846154
Type2	1	1	2	3	1	1	3	12					0.153846
Type3	0	0	0	0	0	0	0
Type4	0	0	0	0	0	0	0
Type5	0	0	0	0	0	0	0
	6	10	16	14	8	8	16
78
